# Supplementary material for: One size does not fit all: an application of stochastic modeling to estimating primary healthcare needs in Ethiopia at the sub-national level
Source: BMC Health Serv Res. 2023 Oct 6;23:1070. doi: 10.1186/s12913-023-10061-1 (PMC10559612; doi:10.1186/s12913-023-10061-1)
Supplement: Supplementary file 2 — Additional file 2. [file 12913_2023_10061_MOESM2_ESM.xlsx]

## Sheet: RegionalData
sourceID	CommonName	ServiceCat	Applicable population	DataYear	Value	ValueDescription	StartingRateInPop	AnnualDeltaRatio	Administrative area
DHSSTAT	Age specific fertility rate: 15-19		women 15-19	2019	71	per 1000 women ages 15-19	0.071	0.985192	Tigray
DHSSTAT	Age specific fertility rate: 15-19		women 15-19	2011	80	per 1000 women ages 15-19	0.08		Tigray
DHSSTAT	Age specific fertility rate: 20-24		women 20-24	2019	166	per 1000 women ages 20-24	0.166	0.995571	Tigray
DHSSTAT	Age specific fertility rate: 20-24		women 20-24	2011	172	per 1000 women ages 20-24	0.172		Tigray
DHSSTAT	Age specific fertility rate: 25-29		women 25-29	2019	168	per 1000 women ages 25-29	0.168	0.960975	Tigray
DHSSTAT	Age specific fertility rate: 25-29		women 25-29	2011	231	per 1000 women ages 25-29	0.231		Tigray
DHSSTAT	Age specific fertility rate: 30-34		women 30-34	2019	184	per 1000 women ages 30-34	0.184	0.974628	Tigray
DHSSTAT	Age specific fertility rate: 30-34		women 30-34	2011	226	per 1000 women ages 30-34	0.226		Tigray
DHSSTAT	Age specific fertility rate: 35-39		women 35-39	2019	128	per 1000 women ages 35-39	0.128	0.977946	Tigray
DHSSTAT	Age specific fertility rate: 35-39		women 35-39	2011	153	per 1000 women ages 35-39	0.153		Tigray
DHSSTAT	Age specific fertility rate: 40-44		women 40-44	2019	70	per 1000 women ages 40-44	0.07	1.06281	Tigray
DHSSTAT	Age specific fertility rate: 40-44		women 40-44	2011	43	per 1000 women ages 40-44	0.043		Tigray
DHSSTAT	Age specific fertility rate: 45-49		women 45-49	2016	4	per 1000 women ages 45-49	0.004	0.870551	Tigray
DHSSTAT	Age specific fertility rate: 45-49		women 45-49	2011	8	per 1000 women ages 45-49	0.008		Tigray
DHSSTAT	Age specific fertility rate: 15-19		women 15-19	2019	204	per 1000 women ages 15-19	0.204	1.084	Afar
DHSSTAT	Age specific fertility rate: 15-19		women 15-19	2011	107	per 1000 women ages 15-19	0.107		Afar
DHSSTAT	Age specific fertility rate: 20-24		women 20-24	2019	299	per 1000 women ages 20-24	0.299	1.02893	Afar
DHSSTAT	Age specific fertility rate: 20-24		women 20-24	2011	238	per 1000 women ages 20-24	0.238		Afar
DHSSTAT	Age specific fertility rate: 25-29		women 25-29	2019	278	per 1000 women ages 25-29	0.278	1.01801	Afar
DHSSTAT	Age specific fertility rate: 25-29		women 25-29	2011	241	per 1000 women ages 25-29	0.241		Afar
DHSSTAT	Age specific fertility rate: 30-34		women 30-34	2019	149	per 1000 women ages 30-34	0.149	0.975303	Afar
DHSSTAT	Age specific fertility rate: 30-34		women 30-34	2011	182	per 1000 women ages 30-34	0.182		Afar
DHSSTAT	Age specific fertility rate: 35-39		women 35-39	2019	112	per 1000 women ages 35-39	0.112	0.969074	Afar
DHSSTAT	Age specific fertility rate: 35-39		women 35-39	2011	144	per 1000 women ages 35-39	0.144		Afar
DHSSTAT	Age specific fertility rate: 40-44		women 40-44	2016	82	per 1000 women ages 40-44	0.082	1.13259	Afar
DHSSTAT	Age specific fertility rate: 40-44		women 40-44	2011	44	per 1000 women ages 40-44	0.044		Afar
DHSSTAT	Age specific fertility rate: 45-49		women 45-49	2016	20	per 1000 women ages 45-49	0.02	1.09051	Afar
DHSSTAT	Age specific fertility rate: 45-49		women 45-49	2000	5	per 1000 women ages 45-49	0.005		Afar
DHSSTAT	Age specific fertility rate: 15-19		women 15-19	2019	42	per 1000 women ages 15-19	0.042	0.954421	Amhara
DHSSTAT	Age specific fertility rate: 15-19		women 15-19	2011	61	per 1000 women ages 15-19	0.061		Amhara
DHSSTAT	Age specific fertility rate: 20-24		women 20-24	2019	157	per 1000 women ages 20-24	0.157	0.967796	Amhara
DHSSTAT	Age specific fertility rate: 20-24		women 20-24	2011	204	per 1000 women ages 20-24	0.204		Amhara
DHSSTAT	Age specific fertility rate: 25-29		women 25-29	2019	195	per 1000 women ages 25-29	0.195	1.00592	Amhara
DHSSTAT	Age specific fertility rate: 25-29		women 25-29	2011	186	per 1000 women ages 25-29	0.186		Amhara
DHSSTAT	Age specific fertility rate: 30-34		women 30-34	2019	144	per 1000 women ages 30-34	0.144	0.991643	Amhara
DHSSTAT	Age specific fertility rate: 30-34		women 30-34	2011	154	per 1000 women ages 30-34	0.154		Amhara
DHSSTAT	Age specific fertility rate: 35-39		women 35-39	2019	118	per 1000 women ages 35-39	0.118	0.981511	Amhara
DHSSTAT	Age specific fertility rate: 35-39		women 35-39	2011	137	per 1000 women ages 35-39	0.137		Amhara
DHSSTAT	Age specific fertility rate: 40-44		women 40-44	2019	46	per 1000 women ages 40-44	0.046	0.952316	Amhara
DHSSTAT	Age specific fertility rate: 40-44		women 40-44	2011	68	per 1000 women ages 40-44	0.068		Amhara
DHSSTAT	Age specific fertility rate: 45-49		women 45-49	2016	27	per 1000 women ages 45-49	0.027	1.06186	Amhara
DHSSTAT	Age specific fertility rate: 45-49		women 45-49	2011	20	per 1000 women ages 45-49	0.02		Amhara
DHSSTAT	Age specific fertility rate: 15-19		women 15-19	2019	89	per 1000 women ages 15-19	0.089	0.977239	Oromia
DHSSTAT	Age specific fertility rate: 15-19		women 15-19	2011	107	per 1000 women ages 15-19	0.107		Oromia
DHSSTAT	Age specific fertility rate: 20-24		women 20-24	2019	235	per 1000 women ages 20-24	0.235	0.996854	Oromia
DHSSTAT	Age specific fertility rate: 20-24		women 20-24	2011	241	per 1000 women ages 20-24	0.241		Oromia
DHSSTAT	Age specific fertility rate: 25-29		women 25-29	2019	205	per 1000 women ages 25-29	0.205	0.959232	Oromia
DHSSTAT	Age specific fertility rate: 25-29		women 25-29	2011	286	per 1000 women ages 25-29	0.286		Oromia
DHSSTAT	Age specific fertility rate: 30-34		women 30-34	2019	163	per 1000 women ages 30-34	0.163	0.962663	Oromia
DHSSTAT	Age specific fertility rate: 30-34		women 30-34	2011	221	per 1000 women ages 30-34	0.221		Oromia
DHSSTAT	Age specific fertility rate: 35-39		women 35-39	2019	113	per 1000 women ages 35-39	0.113	0.957458	Oromia
DHSSTAT	Age specific fertility rate: 35-39		women 35-39	2011	160	per 1000 women ages 35-39	0.16		Oromia
DHSSTAT	Age specific fertility rate: 40-44		women 40-44	2019	54	per 1000 women ages 40-44	0.054	0.959769	Oromia
DHSSTAT	Age specific fertility rate: 40-44		women 40-44	2011	75	per 1000 women ages 40-44	0.075		Oromia
DHSSTAT	Age specific fertility rate: 45-49		women 45-49	2016	25	per 1000 women ages 45-49	0.025	0.924587	Oromia
DHSSTAT	Age specific fertility rate: 45-49		women 45-49	2011	37	per 1000 women ages 45-49	0.037		Oromia
DHSSTAT	Age specific fertility rate: 15-19		women 15-19	2019	95	per 1000 women ages 15-19	0.095	0.974299	Somali
DHSSTAT	Age specific fertility rate: 15-19		women 15-19	2011	117	per 1000 women ages 15-19	0.117		Somali
DHSSTAT	Age specific fertility rate: 20-24		women 20-24	2019	264	per 1000 women ages 20-24	0.264	0.983739	Somali
DHSSTAT	Age specific fertility rate: 20-24		women 20-24	2011	301	per 1000 women ages 20-24	0.301		Somali
DHSSTAT	Age specific fertility rate: 25-29		women 25-29	2019	274	per 1000 women ages 25-29	0.274	0.980788	Somali
DHSSTAT	Age specific fertility rate: 25-29		women 25-29	2011	320	per 1000 women ages 25-29	0.32		Somali
DHSSTAT	Age specific fertility rate: 30-34		women 30-34	2019	243	per 1000 women ages 30-34	0.243	0.973195	Somali
DHSSTAT	Age specific fertility rate: 30-34		women 30-34	2011	302	per 1000 women ages 30-34	0.302		Somali
DHSSTAT	Age specific fertility rate: 35-39		women 35-39	2019	194	per 1000 women ages 35-39	0.194	1.0013	Somali
DHSSTAT	Age specific fertility rate: 35-39		women 35-39	2011	192	per 1000 women ages 35-39	0.192		Somali
DHSSTAT	Age specific fertility rate: 40-44		women 40-44	2016	85	per 1000 women ages 40-44	0.085	0.897456	Somali
DHSSTAT	Age specific fertility rate: 40-44		women 40-44	2011	146	per 1000 women ages 40-44	0.146		Somali
DHSSTAT	Age specific fertility rate: 45-49		women 45-49	2016	0	per 1000 women ages 45-49, assumed value	0	1	Somali
DHSSTAT	Age specific fertility rate: 15-19		women 15-19	2019	73	per 1000 women ages 15-19	0.073	0.921007	Benishangul Gumuz
DHSSTAT	Age specific fertility rate: 15-19		women 15-19	2011	141	per 1000 women ages 15-19	0.141		Benishangul Gumuz
DHSSTAT	Age specific fertility rate: 20-24		women 20-24	2019	248	per 1000 women ages 20-24	0.248	1.01224	Benishangul Gumuz
DHSSTAT	Age specific fertility rate: 20-24		women 20-24	2011	225	per 1000 women ages 20-24	0.225		Benishangul Gumuz
DHSSTAT	Age specific fertility rate: 25-29		women 25-29	2019	214	per 1000 women ages 25-29	0.214	0.991028	Benishangul Gumuz
DHSSTAT	Age specific fertility rate: 25-29		women 25-29	2011	230	per 1000 women ages 25-29	0.23		Benishangul Gumuz
DHSSTAT	Age specific fertility rate: 30-34		women 30-34	2019	169	per 1000 women ages 30-34	0.169	0.968123	Benishangul Gumuz
DHSSTAT	Age specific fertility rate: 30-34		women 30-34	2011	219	per 1000 women ages 30-34	0.219		Benishangul Gumuz
DHSSTAT	Age specific fertility rate: 35-39		women 35-39	2019	127	per 1000 women ages 35-39	0.127	0.99902	Benishangul Gumuz
DHSSTAT	Age specific fertility rate: 35-39		women 35-39	2011	128	per 1000 women ages 35-39	0.128		Benishangul Gumuz
DHSSTAT	Age specific fertility rate: 40-44		women 40-44	2019	66	per 1000 women ages 40-44	0.066	0.987478	Benishangul Gumuz
DHSSTAT	Age specific fertility rate: 40-44		women 40-44	2011	73	per 1000 women ages 40-44	0.073		Benishangul Gumuz
DHSSTAT	Age specific fertility rate: 45-49		women 45-49	2011	22	per 1000 women ages 45-49	0.022	1	Benishangul Gumuz
DHSSTAT	Age specific fertility rate: 15-19		women 15-19	2019	73	per 1000 women ages 15-19	0.073	1.01461	SNNPR
DHSSTAT	Age specific fertility rate: 15-19		women 15-19	2011	65	per 1000 women ages 15-19	0.065		SNNPR
DHSSTAT	Age specific fertility rate: 20-24		women 20-24	2019	181	per 1000 women ages 20-24	0.181	1.00209	SNNPR
DHSSTAT	Age specific fertility rate: 20-24		women 20-24	2011	178	per 1000 women ages 20-24	0.178		SNNPR
DHSSTAT	Age specific fertility rate: 25-29		women 25-29	2019	214	per 1000 women ages 25-29	0.214	0.981244	SNNPR
DHSSTAT	Age specific fertility rate: 25-29		women 25-29	2011	249	per 1000 women ages 25-29	0.249		SNNPR
DHSSTAT	Age specific fertility rate: 30-34		women 30-34	2019	161	per 1000 women ages 30-34	0.161	0.967333	SNNPR
DHSSTAT	Age specific fertility rate: 30-34		women 30-34	2011	210	per 1000 women ages 30-34	0.21		SNNPR
DHSSTAT	Age specific fertility rate: 35-39		women 35-39	2019	130	per 1000 women ages 35-39	0.13	0.974379	SNNPR
DHSSTAT	Age specific fertility rate: 35-39		women 35-39	2011	160	per 1000 women ages 35-39	0.16		SNNPR
DHSSTAT	Age specific fertility rate: 40-44		women 40-44	2019	38	per 1000 women ages 40-44	0.038	0.918524	SNNPR
DHSSTAT	Age specific fertility rate: 40-44		women 40-44	2011	75	per 1000 women ages 40-44	0.075		SNNPR
DHSSTAT	Age specific fertility rate: 45-49		women 45-49	2016	27	per 1000 women ages 45-49	0.027	0.929094	SNNPR
DHSSTAT	Age specific fertility rate: 45-49		women 45-49	2011	39	per 1000 women ages 45-49	0.039		SNNPR
DHSSTAT	Age specific fertility rate: 15-19		women 15-19	2019	124	per 1000 women ages 15-19	0.124	1.06137	Gambela
DHSSTAT	Age specific fertility rate: 15-19		women 15-19	2011	77	per 1000 women ages 15-19	0.077		Gambela
DHSSTAT	Age specific fertility rate: 20-24		women 20-24	2019	161	per 1000 women ages 20-24	0.161	1.01854	Gambela
DHSSTAT	Age specific fertility rate: 20-24		women 20-24	2011	139	per 1000 women ages 20-24	0.139		Gambela
DHSSTAT	Age specific fertility rate: 25-29		women 25-29	2019	175	per 1000 women ages 25-29	0.175	0.998581	Gambela
DHSSTAT	Age specific fertility rate: 25-29		women 25-29	2011	177	per 1000 women ages 25-29	0.177		Gambela
DHSSTAT	Age specific fertility rate: 30-34		women 30-34	2019	135	per 1000 women ages 30-34	0.135	0.975228	Gambela
DHSSTAT	Age specific fertility rate: 30-34		women 30-34	2011	165	per 1000 women ages 30-34	0.165		Gambela
DHSSTAT	Age specific fertility rate: 35-39		women 35-39	2019	64	per 1000 women ages 35-39	0.064	0.903602	Gambela
DHSSTAT	Age specific fertility rate: 35-39		women 35-39	2011	144	per 1000 women ages 35-39	0.144		Gambela
DHSSTAT	Age specific fertility rate: 40-44		women 40-44	2016	13	per 1000 women ages 40-44	0.013	0.776671	Gambela
DHSSTAT	Age specific fertility rate: 40-44		women 40-44	2011	46	per 1000 women ages 40-44	0.046		Gambela
DHSSTAT	Age specific fertility rate: 45-49		women 45-49	2011	42	per 1000 women ages 45-49	0.042	1	Gambela
DHSSTAT	Age specific fertility rate: 15-19		women 15-19	2019	78	per 1000 women ages 15-19	0.078	0.955784	Harari
DHSSTAT	Age specific fertility rate: 15-19		women 15-19	2011	112	per 1000 women ages 15-19	0.112		Harari
DHSSTAT	Age specific fertility rate: 20-24		women 20-24	2019	164	per 1000 women ages 20-24	0.164	0.994064	Harari
DHSSTAT	Age specific fertility rate: 20-24		women 20-24	2011	172	per 1000 women ages 20-24	0.172		Harari
DHSSTAT	Age specific fertility rate: 25-29		women 25-29	2019	208	per 1000 women ages 25-29	0.208	1.00681	Harari
DHSSTAT	Age specific fertility rate: 25-29		women 25-29	2011	197	per 1000 women ages 25-29	0.197		Harari
DHSSTAT	Age specific fertility rate: 30-34		women 30-34	2019	164	per 1000 women ages 30-34	0.164	1.0079	Harari
DHSSTAT	Age specific fertility rate: 30-34		women 30-34	2011	154	per 1000 women ages 30-34	0.154		Harari
DHSSTAT	Age specific fertility rate: 35-39		women 35-39	2019	72	per 1000 women ages 35-39	0.072	1.00175	Harari
DHSSTAT	Age specific fertility rate: 35-39		women 35-39	2011	71	per 1000 women ages 35-39	0.071		Harari
DHSSTAT	Age specific fertility rate: 40-44		women 40-44	2016	41	per 1000 women ages 40-44	0.041	0.936228	Harari
DHSSTAT	Age specific fertility rate: 40-44		women 40-44	2011	57	per 1000 women ages 40-44	0.057		Harari
DHSSTAT	Age specific fertility rate: 45-49		women 45-49	2000	14	per 1000 women ages 45-49	0.014	1	Harari
DHSSTAT	Age specific fertility rate: 15-19		women 15-19	2019	14	per 1000 women ages 15-19	0.014	0.991413	Addis Ababa
DHSSTAT	Age specific fertility rate: 15-19		women 15-19	2011	15	per 1000 women ages 15-19	0.015		Addis Ababa
DHSSTAT	Age specific fertility rate: 20-24		women 20-24	2019	100	per 1000 women ages 20-24	0.1	1.01611	Addis Ababa
DHSSTAT	Age specific fertility rate: 20-24		women 20-24	2011	88	per 1000 women ages 20-24	0.088		Addis Ababa
DHSSTAT	Age specific fertility rate: 25-29		women 25-29	2019	129	per 1000 women ages 25-29	0.129	1.04316	Addis Ababa
DHSSTAT	Age specific fertility rate: 25-29		women 25-29	2011	92	per 1000 women ages 25-29	0.092		Addis Ababa
DHSSTAT	Age specific fertility rate: 30-34		women 30-34	2019	113	per 1000 women ages 30-34	0.113	1.06554	Addis Ababa
DHSSTAT	Age specific fertility rate: 30-34		women 30-34	2011	68	per 1000 women ages 30-34	0.068		Addis Ababa
DHSSTAT	Age specific fertility rate: 35-39		women 35-39	2019	76	per 1000 women ages 35-39	0.076	1.10578	Addis Ababa
DHSSTAT	Age specific fertility rate: 35-39		women 35-39	2011	34	per 1000 women ages 35-39	0.034		Addis Ababa
DHSSTAT	Age specific fertility rate: 40-44		women 40-44	2016	13	per 1000 women ages 40-44	0.013	1.26583	Addis Ababa
DHSSTAT	Age specific fertility rate: 40-44		women 40-44	2011	4	per 1000 women ages 40-44	0.004		Addis Ababa
DHSSTAT	Age specific fertility rate: 45-49		women 45-49	2016	0	per 1000 women ages 45-49	0	1	Addis Ababa
DHSSTAT	Age specific fertility rate: 45-49		women 45-49	2011	0	per 1000 women ages 45-49	0		Addis Ababa
DHSSTAT	Age specific fertility rate: 15-19		women 15-19	2019	69	per 1000 women ages 15-19	0.069	1.03851	Dire Dawa
DHSSTAT	Age specific fertility rate: 15-19		women 15-19	2011	51	per 1000 women ages 15-19	0.051		Dire Dawa
DHSSTAT	Age specific fertility rate: 20-24		women 20-24	2019	142	per 1000 women ages 20-24	0.142	0.98141	Dire Dawa
DHSSTAT	Age specific fertility rate: 20-24		women 20-24	2011	165	per 1000 women ages 20-24	0.165		Dire Dawa
DHSSTAT	Age specific fertility rate: 25-29		women 25-29	2019	170	per 1000 women ages 25-29	0.17	1.0084	Dire Dawa
DHSSTAT	Age specific fertility rate: 25-29		women 25-29	2011	159	per 1000 women ages 25-29	0.159		Dire Dawa
DHSSTAT	Age specific fertility rate: 30-34		women 30-34	2019	151	per 1000 women ages 30-34	0.151	0.976261	Dire Dawa
DHSSTAT	Age specific fertility rate: 30-34		women 30-34	2011	183	per 1000 women ages 30-34	0.183		Dire Dawa
DHSSTAT	Age specific fertility rate: 35-39		women 35-39	2019	64	per 1000 women ages 35-39	0.064	0.944566	Dire Dawa
DHSSTAT	Age specific fertility rate: 35-39		women 35-39	2011	101	per 1000 women ages 35-39	0.101		Dire Dawa
DHSSTAT	Age specific fertility rate: 40-44		women 40-44	2019	23	per 1000 women ages 40-44	0.023	1.08472	Dire Dawa
DHSSTAT	Age specific fertility rate: 40-44		women 40-44	2011	12	per 1000 women ages 40-44	0.012		Dire Dawa
DHSSTAT	Age specific fertility rate: 45-49		women 45-49	2016	0	per 1000 women ages 45-49, assumed value	0	1	Dire Dawa
MND3a	Emergency OB	Pregnancy	hospital delivery	2015	14453	Number of hospital delivery with obstetric complications	#REF!		Addis Ababa
MND3a	Emergency OB	Pregnancy	hospital delivery	2015	358	Number of hospital delivery with obstetric complications	#REF!		Afar
MND3a	Emergency OB	Pregnancy	hospital delivery	2015	11263	Number of hospital delivery with obstetric complications	#REF!		Amhara
MND3a	Emergency OB	Pregnancy	hospital delivery	2015	1302	Number of hospital delivery with obstetric complications	#REF!		Benishangul Gumuz
MND3a	Emergency OB	Pregnancy	hospital delivery	2015	1437	Number of hospital delivery with obstetric complications	#REF!		Dire Dawa
MND3a	Emergency OB	Pregnancy	hospital delivery	2015	157	Number of hospital delivery with obstetric complications	#REF!		Gambella
MND3a	Emergency OB	Pregnancy	hospital delivery	2015	1384	Number of hospital delivery with obstetric complications	#REF!		Harari
MND3a	Emergency OB	Pregnancy	hospital delivery	2015	17084	Number of hospital delivery with obstetric complications	#REF!		Oromia
MND3a	Emergency OB	Pregnancy	hospital delivery	2015	12942	Number of hospital delivery with obstetric complications	#REF!		SNNPR
MND3a	Emergency OB	Pregnancy	hospital delivery	2015	1710	Number of hospital delivery with obstetric complications	#REF!		Somali
MND3a	Emergency OB	Pregnancy	hospital delivery	2015	5912	Number of hospital delivery with obstetric complications	#REF!		Tigray
PNC1	Maternal sepsis	Pregnancy	births	2014-2019	14.81	% of post partum women at hospitals	0.1481		Ethiopia
PNC1	Maternal sepsis	Pregnancy	births	2018-2019	18.54	% of post partum women visiting hospitals	0.1854		Amhara
PNC1	Maternal sepsis	Pregnancy	births	2014	8.38	% of post partum women who gave birth at the hospital	0.0838		Addis Ababa
PNC1	Maternal sepsis	Pregnancy	births	2019	12.93	% of post partum women who gave birth at the hospital	0.1293		Dire Dawa
PNC2	Mastitis	Pregnancy	births	1994-1998	9.5	% of breastfeeding women	0.095		Ethiopia
PNC3	Postpartum haemorrhage	Pregnancy	births	2014-2021	8.24	% of post partum women who gave birth at the hospital	0.0824		Ethiopia
PNC3	Postpartum haemorrhage	Pregnancy	births	2014-2021	10.66	% of post partum women who gave birth at the hospital	0.1066		Amhara
PNC3	Postpartum haemorrhage	Pregnancy	births	2017-2021	7.63	% of post partum women who gave birth at the hospital	0.0763		SNNPR
PNC3	Postpartum haemorrhage	Pregnancy	births	2018-2018	7.74	% of post partum women who gave birth at the hospital	0.0774		Oromia
PNC3	Postpartum haemorrhage	Pregnancy	births	2014	6.82	% of post partum women who gave birth at the hospital	0.0682		Addis Ababa
PNC3	Postpartum haemorrhage	Pregnancy	births	2021	13	% of post partum women who gave birth at the hospital	0.13		Dire Dawa
PNC3	Postpartum haemorrhage	Pregnancy	births	2020	3.1	% of post partum women who gave birth at the hospital	0.031		Tigray
PNC3	Postpartum haemorrhage	Pregnancy	births	2021	12.9	% of post partum women who gave birth at the hospital	0.129		Harari
DHSSTAT	Pneumonia (ARI)	Sick child	ages 0-59 mos	2016	7.7	% of children born in the five years preceding the survey who had symptoms of ARI which include short, rapid breathing which was chest-related and/or difficult breathing which was chest-related during the two weeks preceding the survey	2.002	0.960888	Tigray
DHSSTAT	Pneumonia (ARI)	Sick child	ages 0-59 mos	2011	9.4	% of children born in the five years preceding the survey who had symptoms of ARI which include short, rapid breathing which was chest-related and/or difficult breathing which was chest-related during the two weeks preceding the survey	2.444		Tigray
DHSSTAT	Pneumonia (ARI)	Sick child	ages 0-59 mos	2016	4.3	% of children born in the five years preceding the survey who had symptoms of ARI which include short, rapid breathing which was chest-related and/or difficult breathing which was chest-related during the two weeks preceding the survey	1.118	0.955465	Affar
DHSSTAT	Pneumonia (ARI)	Sick child	ages 0-59 mos	2011	5.4	% of children born in the five years preceding the survey who had symptoms of ARI which include short, rapid breathing which was chest-related and/or difficult breathing which was chest-related during the two weeks preceding the survey	1.404		Affar
DHSSTAT	Pneumonia (ARI)	Sick child	ages 0-59 mos	2016	8	% of children born in the five years preceding the survey who had symptoms of ARI which include short, rapid breathing which was chest-related and/or difficult breathing which was chest-related during the two weeks preceding the survey	2.08	1.04564	Amhara
DHSSTAT	Pneumonia (ARI)	Sick child	ages 0-59 mos	2011	6.4	% of children born in the five years preceding the survey who had symptoms of ARI which include short, rapid breathing which was chest-related and/or difficult breathing which was chest-related during the two weeks preceding the survey	1.664		Amhara
DHSSTAT	Pneumonia (ARI)	Sick child	ages 0-59 mos	2016	7.4	% of children born in the five years preceding the survey who had symptoms of ARI which include short, rapid breathing which was chest-related and/or difficult breathing which was chest-related during the two weeks preceding the survey	1.924	1.01118	Oromia
DHSSTAT	Pneumonia (ARI)	Sick child	ages 0-59 mos	2011	7	% of children born in the five years preceding the survey who had symptoms of ARI which include short, rapid breathing which was chest-related and/or difficult breathing which was chest-related during the two weeks preceding the survey	1.82		Oromia
DHSSTAT	Pneumonia (ARI)	Sick child	ages 0-59 mos	2016	2.1	% of children born in the five years preceding the survey who had symptoms of ARI which include short, rapid breathing which was chest-related and/or difficult breathing which was chest-related during the two weeks preceding the survey	0.546	0.75084	Somali
DHSSTAT	Pneumonia (ARI)	Sick child	ages 0-59 mos	2011	8.8	% of children born in the five years preceding the survey who had symptoms of ARI which include short, rapid breathing which was chest-related and/or difficult breathing which was chest-related during the two weeks preceding the survey	2.288		Somali
DHSSTAT	Pneumonia (ARI)	Sick child	ages 0-59 mos	2016	1.8	% of children born in the five years preceding the survey who had symptoms of ARI which include short, rapid breathing which was chest-related and/or difficult breathing which was chest-related during the two weeks preceding the survey	0.468	0.701445	Benishangul Gumuz
DHSSTAT	Pneumonia (ARI)	Sick child	ages 0-59 mos	2011	10.6	% of children born in the five years preceding the survey who had symptoms of ARI which include short, rapid breathing which was chest-related and/or difficult breathing which was chest-related during the two weeks preceding the survey	2.756		Benishangul Gumuz
DHSSTAT	Pneumonia (ARI)	Sick child	ages 0-59 mos	2016	5.4	% of children born in the five years preceding the survey who had symptoms of ARI which include short, rapid breathing which was chest-related and/or difficult breathing which was chest-related during the two weeks preceding the survey	1.404	0.954942	SNNPR
DHSSTAT	Pneumonia (ARI)	Sick child	ages 0-59 mos	2011	6.8	% of children born in the five years preceding the survey who had symptoms of ARI which include short, rapid breathing which was chest-related and/or difficult breathing which was chest-related during the two weeks preceding the survey	1.768		SNNPR
DHSSTAT	Pneumonia (ARI)	Sick child	ages 0-59 mos	2016	3.5	% of children born in the five years preceding the survey who had symptoms of ARI which include short, rapid breathing which was chest-related and/or difficult breathing which was chest-related during the two weeks preceding the survey	0.91	0.824244	Gambela
DHSSTAT	Pneumonia (ARI)	Sick child	ages 0-59 mos	2011	9.2	% of children born in the five years preceding the survey who had symptoms of ARI which include short, rapid breathing which was chest-related and/or difficult breathing which was chest-related during the two weeks preceding the survey	2.392		Gambela
DHSSTAT	Pneumonia (ARI)	Sick child	ages 0-59 mos	2016	0.7	% of children born in the five years preceding the survey who had symptoms of ARI which include short, rapid breathing which was chest-related and/or difficult breathing which was chest-related during the two weeks preceding the survey	0.182	0.88355	Harari
DHSSTAT	Pneumonia (ARI)	Sick child	ages 0-59 mos	2011	1.3	% of children born in the five years preceding the survey who had symptoms of ARI which include short, rapid breathing which was chest-related and/or difficult breathing which was chest-related during the two weeks preceding the survey	0.338		Harari
DHSSTAT	Pneumonia (ARI)	Sick child	ages 0-59 mos	2016	2.7	% of children born in the five years preceding the survey who had symptoms of ARI which include short, rapid breathing which was chest-related and/or difficult breathing which was chest-related during the two weeks preceding the survey	0.702	0.954942	Addis Ababa
DHSSTAT	Pneumonia (ARI)	Sick child	ages 0-59 mos	2011	3.4	% of children born in the five years preceding the survey who had symptoms of ARI which include short, rapid breathing which was chest-related and/or difficult breathing which was chest-related during the two weeks preceding the survey	0.884		Addis Ababa
DHSSTAT	Pneumonia (ARI)	Sick child	ages 0-59 mos	2016	3.9	% of children born in the five years preceding the survey who had symptoms of ARI which include short, rapid breathing which was chest-related and/or difficult breathing which was chest-related during the two weeks preceding the survey	1.014	0.897425	Dire Dawa
DHSSTAT	Pneumonia (ARI)	Sick child	ages 0-59 mos	2011	6.7	% of children born in the five years preceding the survey who had symptoms of ARI which include short, rapid breathing which was chest-related and/or difficult breathing which was chest-related during the two weeks preceding the survey	1.742		Dire Dawa
DHSSTAT	Diarrhea	Sick child	ages 0-59 mos	2016	13	% of children born in the five years preceding the survey who had diarrhea in the two weeks preceding the survey	3.38	0.993957	Tigray
DHSSTAT	Diarrhea	Sick child	ages 0-59 mos	2011	13.4	% of children born in the five years preceding the survey who had diarrhea in the two weeks preceding the survey	3.484		Tigray
DHSSTAT	Diarrhea	Sick child	ages 0-59 mos	2016	11.5	% of children born in the five years preceding the survey who had diarrhea in the two weeks preceding the survey	2.99	0.980345	Affar
DHSSTAT	Diarrhea	Sick child	ages 0-59 mos	2011	12.7	% of children born in the five years preceding the survey who had diarrhea in the two weeks preceding the survey	3.302		Affar
DHSSTAT	Diarrhea	Sick child	ages 0-59 mos	2016	13.7	% of children born in the five years preceding the survey who had diarrhea in the two weeks preceding the survey	3.562	1	Amhara
DHSSTAT	Diarrhea	Sick child	ages 0-59 mos	2011	13.7	% of children born in the five years preceding the survey who had diarrhea in the two weeks preceding the survey	3.562		Amhara
DHSSTAT	Diarrhea	Sick child	ages 0-59 mos	2016	10.7	% of children born in the five years preceding the survey who had diarrhea in the two weeks preceding the survey	2.782	0.989148	Oromia
DHSSTAT	Diarrhea	Sick child	ages 0-59 mos	2011	11.3	% of children born in the five years preceding the survey who had diarrhea in the two weeks preceding the survey	2.938		Oromia
DHSSTAT	Diarrhea	Sick child	ages 0-59 mos	2016	6	% of children born in the five years preceding the survey who had diarrhea in the two weeks preceding the survey	1.56	0.789993	Somali
DHSSTAT	Diarrhea	Sick child	ages 0-59 mos	2011	19.5	% of children born in the five years preceding the survey who had diarrhea in the two weeks preceding the survey	5.07		Somali
DHSSTAT	Diarrhea	Sick child	ages 0-59 mos	2016	9	% of children born in the five years preceding the survey who had diarrhea in the two weeks preceding the survey	2.34	0.831081	Benishangul Gumuz
DHSSTAT	Diarrhea	Sick child	ages 0-59 mos	2011	22.7	% of children born in the five years preceding the survey who had diarrhea in the two weeks preceding the survey	5.902		Benishangul Gumuz
DHSSTAT	Diarrhea	Sick child	ages 0-59 mos	2016	13.9	% of children born in the five years preceding the survey who had diarrhea in the two weeks preceding the survey	3.614	0.967463	SNNPR
DHSSTAT	Diarrhea	Sick child	ages 0-59 mos	2011	16.4	% of children born in the five years preceding the survey who had diarrhea in the two weeks preceding the survey	4.264		SNNPR
DHSSTAT	Diarrhea	Sick child	ages 0-59 mos	2016	14.5	% of children born in the five years preceding the survey who had diarrhea in the two weeks preceding the survey	3.77	0.915065	Gambela
DHSSTAT	Diarrhea	Sick child	ages 0-59 mos	2011	22.6	% of children born in the five years preceding the survey who had diarrhea in the two weeks preceding the survey	5.876		Gambela
DHSSTAT	Diarrhea	Sick child	ages 0-59 mos	2016	10.8	% of children born in the five years preceding the survey who had diarrhea in the two weeks preceding the survey	2.808	0.982445	Harari
DHSSTAT	Diarrhea	Sick child	ages 0-59 mos	2011	11.8	% of children born in the five years preceding the survey who had diarrhea in the two weeks preceding the survey	3.068		Harari
DHSSTAT	Diarrhea	Sick child	ages 0-59 mos	2016	7.4	% of children born in the five years preceding the survey who had diarrhea in the two weeks preceding the survey	1.924	0.953281	Addis Ababa
DHSSTAT	Diarrhea	Sick child	ages 0-59 mos	2011	9.4	% of children born in the five years preceding the survey who had diarrhea in the two weeks preceding the survey	2.444		Addis Ababa
DHSSTAT	Diarrhea	Sick child	ages 0-59 mos	2016	12.1	% of children born in the five years preceding the survey who had diarrhea in the two weeks preceding the survey	3.146	1.09179	Dire Dawa
DHSSTAT	Diarrhea	Sick child	ages 0-59 mos	2011	7.8	% of children born in the five years preceding the survey who had diarrhea in the two weeks preceding the survey	2.028		Dire Dawa
Para1	Parasites	Sick child	children	2009-2019	46.09	% of primary school children	0.4609		Ethiopia
Para1	Parasites	Sick child	children	2013-2014	66.6	% of primary school children	0.666		Tigray
Para1	Parasites	Sick child	children	2009-2019	47.84	% of primary school children	0.4784		Amhara
Para1	Parasites	Sick child	children	2011-2019	27.58	% of primary school children	0.2758		Oromia
Para1	Parasites	Sick child	children	2017	35.44	% of primary school children	0.3544		Benishangul Gumuz
Para1	Parasites	Sick child	children	2014-2017	50.84	% of primary school children	0.5084		SNNPR
Para1	Parasites	Sick child	children	2015	37.8	% of primary school children	0.378		Addis Ababa
DHSSTAT	Fever, excluding diarrhea and ARI	Sick child	ages 0-59 mos	2016	23.8	% of children born in the five years preceding the survey who were ill with fever during the two weeks preceding the survey	6.188	0.999162	Tigray
DHSSTAT	Fever, excluding diarrhea and ARI	Sick child	ages 0-59 mos	2011	23.9	% of children born in the five years preceding the survey who were ill with fever during the two weeks preceding the survey	6.214		Tigray
DHSSTAT	Fever, excluding diarrhea and ARI	Sick child	ages 0-59 mos	2016	16.8	% of children born in the five years preceding the survey who were ill with fever during the two weeks preceding the survey	4.368	0.937485	Affar
DHSSTAT	Fever, excluding diarrhea and ARI	Sick child	ages 0-59 mos	2011	23.2	% of children born in the five years preceding the survey who were ill with fever during the two weeks preceding the survey	6.032		Affar
DHSSTAT	Fever, excluding diarrhea and ARI	Sick child	ages 0-59 mos	2016	12.6	% of children born in the five years preceding the survey who were ill with fever during the two weeks preceding the survey	3.276	0.946352	Amhara
DHSSTAT	Fever, excluding diarrhea and ARI	Sick child	ages 0-59 mos	2011	16.6	% of children born in the five years preceding the survey who were ill with fever during the two weeks preceding the survey	4.316		Amhara
DHSSTAT	Fever, excluding diarrhea and ARI	Sick child	ages 0-59 mos	2016	13.9	% of children born in the five years preceding the survey who were ill with fever during the two weeks preceding the survey	3.614	0.986202	Oromia
DHSSTAT	Fever, excluding diarrhea and ARI	Sick child	ages 0-59 mos	2011	14.9	% of children born in the five years preceding the survey who were ill with fever during the two weeks preceding the survey	3.874		Oromia
DHSSTAT	Fever, excluding diarrhea and ARI	Sick child	ages 0-59 mos	2016	8.5	% of children born in the five years preceding the survey who were ill with fever during the two weeks preceding the survey	2.21	0.835323	Somali
DHSSTAT	Fever, excluding diarrhea and ARI	Sick child	ages 0-59 mos	2011	20.9	% of children born in the five years preceding the survey who were ill with fever during the two weeks preceding the survey	5.434		Somali
DHSSTAT	Fever, excluding diarrhea and ARI	Sick child	ages 0-59 mos	2016	7.3	% of children born in the five years preceding the survey who were ill with fever during the two weeks preceding the survey	1.898	0.79016	Benishangul Gumuz
DHSSTAT	Fever, excluding diarrhea and ARI	Sick child	ages 0-59 mos	2011	23.7	% of children born in the five years preceding the survey who were ill with fever during the two weeks preceding the survey	6.162		Benishangul Gumuz
DHSSTAT	Fever, excluding diarrhea and ARI	Sick child	ages 0-59 mos	2016	15.4	% of children born in the five years preceding the survey who were ill with fever during the two weeks preceding the survey	4.004	0.958856	SNNPR
DHSSTAT	Fever, excluding diarrhea and ARI	Sick child	ages 0-59 mos	2011	19	% of children born in the five years preceding the survey who were ill with fever during the two weeks preceding the survey	4.94		SNNPR
DHSSTAT	Fever, excluding diarrhea and ARI	Sick child	ages 0-59 mos	2016	15.1	% of children born in the five years preceding the survey who were ill with fever during the two weeks preceding the survey	3.926	0.884453	Gambela
DHSSTAT	Fever, excluding diarrhea and ARI	Sick child	ages 0-59 mos	2011	27.9	% of children born in the five years preceding the survey who were ill with fever during the two weeks preceding the survey	7.254		Gambela
DHSSTAT	Fever, excluding diarrhea and ARI	Sick child	ages 0-59 mos	2016	9.6	% of children born in the five years preceding the survey who were ill with fever during the two weeks preceding the survey	2.496	0.967918	Harari
DHSSTAT	Fever, excluding diarrhea and ARI	Sick child	ages 0-59 mos	2011	11.3	% of children born in the five years preceding the survey who were ill with fever during the two weeks preceding the survey	2.938		Harari
DHSSTAT	Fever, excluding diarrhea and ARI	Sick child	ages 0-59 mos	2016	14.9	% of children born in the five years preceding the survey who were ill with fever during the two weeks preceding the survey	3.874	1.0391	Addis Ababa
DHSSTAT	Fever, excluding diarrhea and ARI	Sick child	ages 0-59 mos	2011	12.3	% of children born in the five years preceding the survey who were ill with fever during the two weeks preceding the survey	3.198		Addis Ababa
DHSSTAT	Fever, excluding diarrhea and ARI	Sick child	ages 0-59 mos	2016	13.2	% of children born in the five years preceding the survey who were ill with fever during the two weeks preceding the survey	3.432	0.995516	Dire Dawa
DHSSTAT	Fever, excluding diarrhea and ARI	Sick child	ages 0-59 mos	2011	13.5	% of children born in the five years preceding the survey who were ill with fever during the two weeks preceding the survey	3.51		Dire Dawa
DHSSTAT	Treat severe malnutrition	Nutrition	ages 0-59 mos	2019	15.1	% of under 5 children	0.151	0.9519	Tigray
DHSSTAT	Treat severe malnutrition	Nutrition	ages 0-59 mos	2011	22.4	% of under 5 children	0.224		Tigray
DHSSTAT	Treat severe malnutrition	Nutrition	ages 0-59 mos	2019	20.6	% of under 5 children	0.206	0.957738	Affar
DHSSTAT	Treat severe malnutrition	Nutrition	ages 0-59 mos	2011	29.1	% of under 5 children	0.291		Affar
DHSSTAT	Treat severe malnutrition	Nutrition	ages 0-59 mos	2019	13.4	% of under 5 children	0.134	0.928776	Amhara
DHSSTAT	Treat severe malnutrition	Nutrition	ages 0-59 mos	2011	24.2	% of under 5 children	0.242		Amhara
DHSSTAT	Treat severe malnutrition	Nutrition	ages 0-59 mos	2019	11.9	% of under 5 children	0.119	0.948929	Oromia
DHSSTAT	Treat severe malnutrition	Nutrition	ages 0-59 mos	2011	18.1	% of under 5 children	0.181		Oromia
DHSSTAT	Treat severe malnutrition	Nutrition	ages 0-59 mos	2019	11.5	% of under 5 children	0.115	0.958813	Somali
DHSSTAT	Treat severe malnutrition	Nutrition	ages 0-59 mos	2011	16.1	% of under 5 children	0.161		Somali
DHSSTAT	Treat severe malnutrition	Nutrition	ages 0-59 mos	2019	19.2	% of under 5 children	0.192	0.958279	Benishangul Gumuz
DHSSTAT	Treat severe malnutrition	Nutrition	ages 0-59 mos	2011	27	% of under 5 children	0.27		Benishangul Gumuz
DHSSTAT	Treat severe malnutrition	Nutrition	ages 0-59 mos	2019	12.3	% of under 5 children	0.123	0.925249	SNNPR
DHSSTAT	Treat severe malnutrition	Nutrition	ages 0-59 mos	2011	22.9	% of under 5 children	0.229		SNNPR
DHSSTAT	Treat severe malnutrition	Nutrition	ages 0-59 mos	2019	4.1	% of under 5 children	0.041	0.887003	Gambela
DHSSTAT	Treat severe malnutrition	Nutrition	ages 0-59 mos	2011	10.7	% of under 5 children	0.107		Gambela
DHSSTAT	Treat severe malnutrition	Nutrition	ages 0-59 mos	2019	13.8	% of under 5 children	0.138	1.01144	Harari
DHSSTAT	Treat severe malnutrition	Nutrition	ages 0-59 mos	2011	12.6	% of under 5 children	0.126		Harari
DHSSTAT	Treat severe malnutrition	Nutrition	ages 0-59 mos	2019	4	% of under 5 children	0.04	0.952579	Addis Ababa
DHSSTAT	Treat severe malnutrition	Nutrition	ages 0-59 mos	2011	5.9	% of under 5 children	0.059		Addis Ababa
DHSSTAT	Treat severe malnutrition	Nutrition	ages 0-59 mos	2019	5.4	% of under 5 children	0.054	0.858505	Dire Dawa
DHSSTAT	Treat severe malnutrition	Nutrition	ages 0-59 mos	2011	18.3	% of under 5 children	0.183		Dire Dawa
DHSSTAT	Treat moderate malnutrition	Nutrition	ages 0-59 mos	2019	48.4	% of under 5 children	0.484	0.992511	Tigray
DHSSTAT	Treat moderate malnutrition	Nutrition	ages 0-59 mos	2011	51.4	% of under 5 children	0.514		Tigray
DHSSTAT	Treat moderate malnutrition	Nutrition	ages 0-59 mos	2019	42.2	% of under 5 children	0.422	0.978534	Affar
DHSSTAT	Treat moderate malnutrition	Nutrition	ages 0-59 mos	2011	50.2	% of under 5 children	0.502		Affar
DHSSTAT	Treat moderate malnutrition	Nutrition	ages 0-59 mos	2019	41.5	% of under 5 children	0.415	0.9722	Amhara
DHSSTAT	Treat moderate malnutrition	Nutrition	ages 0-59 mos	2011	52	% of under 5 children	0.52		Amhara
DHSSTAT	Treat moderate malnutrition	Nutrition	ages 0-59 mos	2019	35.3	% of under 5 children	0.353	0.980272	Oromia
DHSSTAT	Treat moderate malnutrition	Nutrition	ages 0-59 mos	2011	41.4	% of under 5 children	0.414		Oromia
DHSSTAT	Treat moderate malnutrition	Nutrition	ages 0-59 mos	2019	30.6	% of under 5 children	0.306	0.990606	Somali
DHSSTAT	Treat moderate malnutrition	Nutrition	ages 0-59 mos	2011	33	% of under 5 children	0.33		Somali
DHSSTAT	Treat moderate malnutrition	Nutrition	ages 0-59 mos	2019	40.7	% of under 5 children	0.407	0.97807	Benishangul Gumuz
DHSSTAT	Treat moderate malnutrition	Nutrition	ages 0-59 mos	2011	48.6	% of under 5 children	0.486		Benishangul Gumuz
DHSSTAT	Treat moderate malnutrition	Nutrition	ages 0-59 mos	2019	36.4	% of under 5 children	0.364	0.976299	SNNPR
DHSSTAT	Treat moderate malnutrition	Nutrition	ages 0-59 mos	2011	44.1	% of under 5 children	0.441		SNNPR
DHSSTAT	Treat moderate malnutrition	Nutrition	ages 0-59 mos	2019	17.3	% of under 5 children	0.173	0.944573	Gambela
DHSSTAT	Treat moderate malnutrition	Nutrition	ages 0-59 mos	2011	27.3	% of under 5 children	0.273		Gambela
DHSSTAT	Treat moderate malnutrition	Nutrition	ages 0-59 mos	2019	36.4	% of under 5 children	0.364	1.02532	Harari
DHSSTAT	Treat moderate malnutrition	Nutrition	ages 0-59 mos	2011	29.8	% of under 5 children	0.298		Harari
DHSSTAT	Treat moderate malnutrition	Nutrition	ages 0-59 mos	2019	15	% of under 5 children	0.15	0.953254	Addis Ababa
DHSSTAT	Treat moderate malnutrition	Nutrition	ages 0-59 mos	2011	22	% of under 5 children	0.22		Addis Ababa
DHSSTAT	Treat moderate malnutrition	Nutrition	ages 0-59 mos	2019	25.4	% of under 5 children	0.254	0.956348	Dire Dawa
DHSSTAT	Treat moderate malnutrition	Nutrition	ages 0-59 mos	2011	36.3	% of under 5 children	0.363		Dire Dawa
DHSSTAT	Infant mortality rate, probability of dying before the first birthday in the ten years preceding the survey	Mortality	births	2019	38	per 1,000 live births	0.038	0.959633	Tigray
DHSSTAT	Infant mortality rate, probability of dying before the first birthday in the ten years preceding the survey	Mortality	births	2016	43	per 1,000 live births	0.043		Tigray
DHSSTAT	Infant mortality rate, probability of dying before the first birthday in the ten years preceding the survey	Mortality	births	2019	46	per 1,000 live births	0.046	0.95956	Affar
DHSSTAT	Infant mortality rate, probability of dying before the first birthday in the ten years preceding the survey	Mortality	births	2011	64	per 1,000 live births	0.064		Affar
DHSSTAT	Infant mortality rate, probability of dying before the first birthday in the ten years preceding the survey	Mortality	births	2019	58	per 1,000 live births	0.058	0.953054	Amhara
DHSSTAT	Infant mortality rate, probability of dying before the first birthday in the ten years preceding the survey	Mortality	births	2016	67	per 1,000 live births	0.067		Amhara
DHSSTAT	Infant mortality rate, probability of dying before the first birthday in the ten years preceding the survey	Mortality	births	2019	62	per 1,000 live births	0.062	0.979791	Oromia
DHSSTAT	Infant mortality rate, probability of dying before the first birthday in the ten years preceding the survey	Mortality	births	2011	73	per 1,000 live births	0.073		Oromia
DHSSTAT	Infant mortality rate, probability of dying before the first birthday in the ten years preceding the survey	Mortality	births	2019	71	per 1,000 live births	0.071	1.01952	Somali
DHSSTAT	Infant mortality rate, probability of dying before the first birthday in the ten years preceding the survey	Mortality	births	2016	67	per 1,000 live births	0.067		Somali
DHSSTAT	Infant mortality rate, probability of dying before the first birthday in the ten years preceding the survey	Mortality	births	2019	74	per 1,000 live births	0.074	0.990987	Benishangul Gumuz
DHSSTAT	Infant mortality rate, probability of dying before the first birthday in the ten years preceding the survey	Mortality	births	2005	84	per 1,000 live births	0.084		Benishangul Gumuz
DHSSTAT	Infant mortality rate, probability of dying before the first birthday in the ten years preceding the survey	Mortality	births	2019	37	per 1,000 live births	0.037	0.91099	SNNPR
DHSSTAT	Infant mortality rate, probability of dying before the first birthday in the ten years preceding the survey	Mortality	births	2011	78	per 1,000 live births	0.078		SNNPR
DHSSTAT	Infant mortality rate, probability of dying before the first birthday in the ten years preceding the survey	Mortality	births	2019	50	per 1,000 live births	0.05	0.962928	Gambela
DHSSTAT	Infant mortality rate, probability of dying before the first birthday in the ten years preceding the survey	Mortality	births	2016	56	per 1,000 live births	0.056		Gambela
DHSSTAT	Infant mortality rate, probability of dying before the first birthday in the ten years preceding the survey	Mortality	births	2019	49	per 1,000 live births	0.049	0.950839	Harari
DHSSTAT	Infant mortality rate, probability of dying before the first birthday in the ten years preceding the survey	Mortality	births	2016	57	per 1,000 live births	0.057		Harari
DHSSTAT	Infant mortality rate, probability of dying before the first birthday in the ten years preceding the survey	Mortality	births	2019	21	per 1,000 live births	0.021	0.90856	Addis Ababa
DHSSTAT	Infant mortality rate, probability of dying before the first birthday in the ten years preceding the survey	Mortality	births	2016	28	per 1,000 live births	0.028		Addis Ababa
DHSSTAT	Infant mortality rate, probability of dying before the first birthday in the ten years preceding the survey	Mortality	births	2019	61	per 1,000 live births	0.061	0.969211	Dire Dawa
DHSSTAT	Infant mortality rate, probability of dying before the first birthday in the ten years preceding the survey	Mortality	births	2016	67	per 1,000 live births	0.067		Dire Dawa
DHSSTAT	Child mortality rate, probability of dying between the first birthday and the fifth birthday in the ten years preceding the survey	Sick child	ages 1-4	2019	6	per 1,000 children surviving to their first birthday	0.0015	#REF!	Tigray
DHSSTAT	Child mortality rate, probability of dying between the first birthday and the fifth birthday in the ten years preceding the survey	Sick child	ages 1-4	2019	13	per 1,000 children surviving to their first birthday	0.00325	#REF!	Affar
DHSSTAT	Child mortality rate, probability of dying between the first birthday and the fifth birthday in the ten years preceding the survey	Sick child	ages 1-4	2019	11	per 1,000 children surviving to their first birthday	0.00275	#REF!	Amhara
DHSSTAT	Child mortality rate, probability of dying between the first birthday and the fifth birthday in the ten years preceding the survey	Sick child	ages 1-4	2019	11	per 1,000 children surviving to their first birthday	0.00275	#REF!	Oromia
DHSSTAT	Child mortality rate, probability of dying between the first birthday and the fifth birthday in the ten years preceding the survey	Sick child	ages 1-4	2019	32	per 1,000 children surviving to their first birthday	0.008	#REF!	Somali
DHSSTAT	Child mortality rate, probability of dying between the first birthday and the fifth birthday in the ten years preceding the survey	Sick child	ages 1-4	2019	17	per 1,000 children surviving to their first birthday	0.00425	#REF!	Benishangul Gumuz
DHSSTAT	Child mortality rate, probability of dying between the first birthday and the fifth birthday in the ten years preceding the survey	Sick child	ages 1-4	2019	20	per 1,000 children surviving to their first birthday	0.005	#REF!	SNNPR
DHSSTAT	Child mortality rate, probability of dying between the first birthday and the fifth birthday in the ten years preceding the survey	Sick child	ages 1-4	2019	38	per 1,000 children surviving to their first birthday	0.0095	#REF!	Gambela
DHSSTAT	Child mortality rate, probability of dying between the first birthday and the fifth birthday in the ten years preceding the survey	Sick child	ages 1-4	2019	16	per 1,000 children surviving to their first birthday	0.004	#REF!	Harari
DHSSTAT	Child mortality rate, probability of dying between the first birthday and the fifth birthday in the ten years preceding the survey	Sick child	ages 1-4	2019	5	per 1,000 children surviving to their first birthday	0.00125	#REF!	Addis Ababa
DHSSTAT	Child mortality rate, probability of dying between the first birthday and the fifth birthday in the ten years preceding the survey	Sick child	ages 1-4	2019	20	per 1,000 children surviving to their first birthday	0.005	#REF!	Dire Dawa
Sca2	Dx & treat scabies	NTDs	all	2017-2020	3.36	% of population	0.0336	1	Ethiopia
Sca2	Dx & treat scabies	NTDs	all	2020	3.36	% of population	0.0336	1	Tigray
Sca2	Dx & treat scabies	NTDs	all	2020	0	% of population	0	1	Affar
Sca2	Dx & treat scabies	NTDs	all	2020	9.7	% of population	0.097	1	Amhara
Sca2	Dx & treat scabies	NTDs	all	2020	3.36	% of population	0.0336	1	Oromia
Sca2	Dx & treat scabies	NTDs	all	2020	0	% of population	0	1	Somali
Sca2	Dx & treat scabies	NTDs	all	2020	0	% of population	0	1	Benishangul Gumuz
Sca2	Dx & treat scabies	NTDs	all	2020	3.36	% of population	0.0336	1	SNNPR
Sca2	Dx & treat scabies	NTDs	all	2020	0	% of population	0	1	Gambela
Sca2	Dx & treat scabies	NTDs	all	2020	0	% of population	0	1	Harari
Sca2	Dx & treat scabies	NTDs	all	2020	0	% of population	0	1	Addis Ababa
Sca2	Dx & treat scabies	NTDs	all	2020	0	% of population	0	1	Dire Dawa
ChAb1	Child abuse	-	children	2016	0.1	% of girls reporting*% help-seeking*multiple to adjust to both girls and boys	0.1		Ethiopia
Immu1	RI adverse effects	Immunization	children	2020	1.5	% of all immunization session result in an ADE response needed from the clinician	0.015		Ethiopia
DHSSTAT	Total demand for family planning, total (all women)	Family planning	women 15-49	2016	36.2	% of all reproductive age women	0.362	#REF!	Tigray
DHSSTAT	Total demand for family planning, total (all women)	Family planning	women 15-49	2016	23	% of all reproductive age women	0.23	#REF!	Affar
DHSSTAT	Total demand for family planning, total (all women)	Family planning	women 15-49	2016	45.9	% of all reproductive age women	0.459	#REF!	Amhara
DHSSTAT	Total demand for family planning, total (all women)	Family planning	women 15-49	2016	42.4	% of all reproductive age women	0.424	#REF!	Oromia
DHSSTAT	Total demand for family planning, total (all women)	Family planning	women 15-49	2016	10	% of all reproductive age women	0.1	#REF!	Somali
DHSSTAT	Total demand for family planning, total (all women)	Family planning	women 15-49	2016	37.5	% of all reproductive age women	0.375	#REF!	Benishangul Gumuz
DHSSTAT	Total demand for family planning, total (all women)	Family planning	women 15-49	2016	40.7	% of all reproductive age women	0.407	#REF!	SNNPR
DHSSTAT	Total demand for family planning, total (all women)	Family planning	women 15-49	2016	43	% of all reproductive age women	0.43	#REF!	Gambela
DHSSTAT	Total demand for family planning, total (all women)	Family planning	women 15-49	2016	34.2	% of all reproductive age women	0.342	#REF!	Harari
DHSSTAT	Total demand for family planning, total (all women)	Family planning	women 15-49	2016	30.9	% of all reproductive age women	0.309	#REF!	Addis Ababa
DHSSTAT	Total demand for family planning, total (all women)	Family planning	women 15-49	2016	31.3	% of all reproductive age women	0.313	#REF!	Dire Dawa
DHSSTAT	FP consult switch	Family planning	women 15-49	2016	1.99883	% of all reproductive age women; demand for fp and method not available for 2019; contraception switch data at national level only, regional might be available in DHS datafile	0.0199883	1	Tigray
DHSSTAT	FP consult switch	Family planning	women 15-49	2016	1.14218	% of all reproductive age women; demand for fp and method not available for 2019; contraception switch data at national level only, regional might be available in DHS datafile	0.0114218	1	Affar
DHSSTAT	FP consult switch	Family planning	women 15-49	2016	2.11031	% of all reproductive age women; demand for fp and method not available for 2019; contraception switch data at national level only, regional might be available in DHS datafile	0.0211031	1	Amhara
DHSSTAT	FP consult switch	Family planning	women 15-49	2016	2.0916	% of all reproductive age women; demand for fp and method not available for 2019; contraception switch data at national level only, regional might be available in DHS datafile	0.020916	1	Oromia
DHSSTAT	FP consult switch	Family planning	women 15-49	2016	1.06	% of all reproductive age women; demand for fp and method not available for 2019; contraception switch data at national level only, regional might be available in DHS datafile	0.0106	1	Somali
DHSSTAT	FP consult switch	Family planning	women 15-49	2016	1.69178	% of all reproductive age women; demand for fp and method not available for 2019; contraception switch data at national level only, regional might be available in DHS datafile	0.0169178	1	Benishangul Gumuz
DHSSTAT	FP consult switch	Family planning	women 15-49	2016	1.89032	% of all reproductive age women; demand for fp and method not available for 2019; contraception switch data at national level only, regional might be available in DHS datafile	0.0189032	1	SNNPR
DHSSTAT	FP consult switch	Family planning	women 15-49	2016	2.84319	% of all reproductive age women; demand for fp and method not available for 2019; contraception switch data at national level only, regional might be available in DHS datafile	0.0284319	1	Gambela
DHSSTAT	FP consult switch	Family planning	women 15-49	2016	2.53999	% of all reproductive age women; demand for fp and method not available for 2019; contraception switch data at national level only, regional might be available in DHS datafile	0.0253999	1	Harari
DHSSTAT	FP consult switch	Family planning	women 15-49	2016	2.11532	% of all reproductive age women; demand for fp and method not available for 2019; contraception switch data at national level only, regional might be available in DHS datafile	0.0211532	1	Addis Ababa
DHSSTAT	FP consult switch	Family planning	women 15-49	2016	1.85436	% of all reproductive age women; demand for fp and method not available for 2019; contraception switch data at national level only, regional might be available in DHS datafile	0.0185436	1	Dire Dawa
DHSSTAT	Provision of contraceptives	Family planning	women 15-49	2016	27.8133	% of all reproductive age women	0.278133		Ethiopia
DHSSTAT	Provision of contraceptives	Family planning	women 15-49	2016	22.5176	% of all reproductive age women	0.225176		Urban
DHSSTAT	Provision of contraceptives	Family planning	women 15-49	2016	29.6446	% of all reproductive age women	0.296446		Rural
DHSSTAT	Provision of contraceptives	Family planning	women 15-49	2016	23.1976	% of all reproductive age women	0.231976		Tigray
DHSSTAT	Provision of contraceptives	Family planning	women 15-49	2016	19.09	% of all reproductive age women	0.1909		Affar
DHSSTAT	Provision of contraceptives	Family planning	women 15-49	2016	30.1006	% of all reproductive age women	0.301006		Amhara
DHSSTAT	Provision of contraceptives	Family planning	women 15-49	2016	31.2421	% of all reproductive age women	0.312421		Oromia
DHSSTAT	Provision of contraceptives	Family planning	women 15-49	2016	7	% of all reproductive age women	0.07		Somali
DHSSTAT	Provision of contraceptives	Family planning	women 15-49	2016	26.3699	% of all reproductive age women	0.263699		Benishangul Gumuz
DHSSTAT	Provision of contraceptives	Family planning	women 15-49	2016	29.7955	% of all reproductive age women	0.297955		SNNPR
DHSSTAT	Provision of contraceptives	Family planning	women 15-49	2016	38.6189	% of all reproductive age women	0.386189		Gambela
DHSSTAT	Provision of contraceptives	Family planning	women 15-49	2016	19.5672	% of all reproductive age women	0.195672		Harari
DHSSTAT	Provision of contraceptives	Family planning	women 15-49	2016	14.5177	% of all reproductive age women	0.145177		Addis Ababa
DHSSTAT	Provision of contraceptives	Family planning	women 15-49	2016	14.4846	% of all reproductive age women	0.144846		Dire Dawa
DHSSTAT	Provision of implants and IUCD	Family planning	women 15-49	2016	11.5482	% of all reproductive age women	0.115482		Ethiopia
DHSSTAT	Provision of implants and IUCD	Family planning	women 15-49	2016	11.0029	% of all reproductive age women	0.110029		Urban
DHSSTAT	Provision of implants and IUCD	Family planning	women 15-49	2016	11.8579	% of all reproductive age women	0.118579		Rural
DHSSTAT	Provision of implants and IUCD	Family planning	women 15-49	2016	12.2637	% of all reproductive age women	0.122637		Tigray
DHSSTAT	Provision of implants and IUCD	Family planning	women 15-49	2016	2.99	% of all reproductive age women	0.0299		Affar
DHSSTAT	Provision of implants and IUCD	Family planning	women 15-49	2016	15.2546	% of all reproductive age women	0.152546		Amhara
DHSSTAT	Provision of implants and IUCD	Family planning	women 15-49	2016	10.3464	% of all reproductive age women	0.103464		Oromia
DHSSTAT	Provision of implants and IUCD	Family planning	women 15-49	2016	2	% of all reproductive age women	0.02		Somali
DHSSTAT	Provision of implants and IUCD	Family planning	women 15-49	2016	10.6164	% of all reproductive age women	0.106164		Benishangul Gumuz
DHSSTAT	Provision of implants and IUCD	Family planning	women 15-49	2016	9.67585	% of all reproductive age women	0.0967585		SNNPR
DHSSTAT	Provision of implants and IUCD	Family planning	women 15-49	2016	3.08302	% of all reproductive age women	0.0308302		Gambela
DHSSTAT	Provision of implants and IUCD	Family planning	women 15-49	2016	12.591	% of all reproductive age women	0.12591		Harari
DHSSTAT	Provision of implants and IUCD	Family planning	women 15-49	2016	13.7185	% of all reproductive age women	0.137185		Addis Ababa
DHSSTAT	Provision of implants and IUCD	Family planning	women 15-49	2016	14.984	% of all reproductive age women	0.14984		Dire Dawa
FP6	abortion per 100 pregnancies	Family planning	births	2014	13.89	% of pregnancies	0.1389		Tigray
FP6	abortion per 100 pregnancies	Family planning	births	2014	2.43	% of pregnancies	0.0243		Affar
FP6	abortion per 100 pregnancies	Family planning	births	2014	16.65	% of pregnancies	0.1665		Amhara
FP6	abortion per 100 pregnancies	Family planning	births	2014	7.35	% of pregnancies	0.0735		Oromia
FP6	abortion per 100 pregnancies	Family planning	births	2014	2.43	% of pregnancies	0.0243		Somali
FP6	abortion per 100 pregnancies	Family planning	births	2014	2.43	% of pregnancies	0.0243		Benishangul Gumuz
FP6	abortion per 100 pregnancies	Family planning	births	2014	15.76	% of pregnancies	0.1576		SNNPR
FP6	abortion per 100 pregnancies	Family planning	births	2014	2.43	% of pregnancies	0.0243		Gambela
FP6	abortion per 100 pregnancies	Family planning	births	2014	23.09	% of pregnancies	0.2309		Harari
FP6	abortion per 100 pregnancies	Family planning	births	2014	32.38	% of pregnancies	0.3238		Addis Ababa
FP6	abortion per 100 pregnancies	Family planning	births	2014	23.09	% of pregnancies	0.2309		Dire Dawa
SH1	Treatment of menstrual problems	Sexual health	women 15-49	2016	14	% of women 15-49	0.14		Ethiopia
GBV1	Pregnancy test for GBV	Sexual health			13.09	% lifetime prevalence	0.00385		Ethiopia
DHSSTAT	Women who experienced sexual violence in past 12 months	Sexual health	women 15-49	2016	6.2	% of women 15-49	0.062		Tigray
DHSSTAT	Women who experienced sexual violence in past 12 months	Sexual health	women 15-49	2016	1.4	% of women 15-49	0.014		Affar
DHSSTAT	Women who experienced sexual violence in past 12 months	Sexual health	women 15-49	2016	6.9	% of women 15-49	0.069		Amhara
DHSSTAT	Women who experienced sexual violence in past 12 months	Sexual health	women 15-49	2016	9.4	% of women 15-49	0.094		Oromia
DHSSTAT	Women who experienced sexual violence in past 12 months	Sexual health	women 15-49	2016	0.3	% of women 15-49	0.003		Somali
DHSSTAT	Women who experienced sexual violence in past 12 months	Sexual health	women 15-49	2016	4.6	% of women 15-49	0.046		Benishangul Gumuz
DHSSTAT	Women who experienced sexual violence in past 12 months	Sexual health	women 15-49	2016	3.7	% of women 15-49	0.037		SNNPR
DHSSTAT	Women who experienced sexual violence in past 12 months	Sexual health	women 15-49	2016	7.3	% of women 15-49	0.073		Gambela
DHSSTAT	Women who experienced sexual violence in past 12 months	Sexual health	women 15-49	2016	2.6	% of women 15-49	0.026		Harari
DHSSTAT	Women who experienced sexual violence in past 12 months	Sexual health	women 15-49	2016	1.4	% of women 15-49	0.014		Addis Ababa
DHSSTAT	Women who experienced sexual violence in past 12 months	Sexual health	women 15-49	2016	3.5	% of women 15-49	0.035		Dire Dawa
DHSSTAT	Physical violence in the past 12 months often or sometimes	Sexual health	women 15-49	2016	10.8	% of women 15-49	0.108		Tigray
DHSSTAT	Physical violence in the past 12 months often or sometimes	Sexual health	women 15-49	2016	6	% of women 15-49	0.06		Affar
DHSSTAT	Physical violence in the past 12 months often or sometimes	Sexual health	women 15-49	2016	13.4	% of women 15-49	0.134		Amhara
DHSSTAT	Physical violence in the past 12 months often or sometimes	Sexual health	women 15-49	2016	20.2	% of women 15-49	0.202		Oromia
DHSSTAT	Physical violence in the past 12 months often or sometimes	Sexual health	women 15-49	2016	4.6	% of women 15-49	0.046		Somali
DHSSTAT	Physical violence in the past 12 months often or sometimes	Sexual health	women 15-49	2016	12.5	% of women 15-49	0.125		Benishangul Gumuz
DHSSTAT	Physical violence in the past 12 months often or sometimes	Sexual health	women 15-49	2016	11.4	% of women 15-49	0.114		SNNPR
DHSSTAT	Physical violence in the past 12 months often or sometimes	Sexual health	women 15-49	2016	18.9	% of women 15-49	0.189		Gambela
DHSSTAT	Physical violence in the past 12 months often or sometimes	Sexual health	women 15-49	2016	19.9	% of women 15-49	0.199		Harari
DHSSTAT	Physical violence in the past 12 months often or sometimes	Sexual health	women 15-49	2016	10.2	% of women 15-49	0.102		Addis Ababa
DHSSTAT	Physical violence in the past 12 months often or sometimes	Sexual health	women 15-49	2016	11	% of women 15-49	0.11		Dire Dawa
Ntr3	Treat malnourish mothers	Nutrition	births	2012-2019	29.07	% of pregnant women	0.2907		Ethiopia
Ntr3	Treat malnourish mothers	Nutrition	births	2012-2019	30.4	% of pregnant women	0.304		Oromia
Ntr3	Treat malnourish mothers	Nutrition	births	2017-2019	25.9	% of pregnant women	0.259		Amhara
Ntr3	Treat malnourish mothers	Nutrition	births	2012-2019	33.9	% of pregnant women	0.339		SNNPR
Ntr3	Treat malnourish mothers	Nutrition	births	2019	22.3	% of pregnant women	0.223		Tigray
Ntr3	Treat malnourish mothers	Nutrition	births	2018	28.6	% of pregnant women	0.286		Gambela
Ntr3	Treat malnourish mothers	Nutrition	births	2018	18.2	% of pregnant women	0.182		Dire Dawa
Ntr3	Treat malnourish mothers	Nutrition	births	2016	18.9	% of pregnant women	0.189		Somali
DHSSTAT	Anaemia severe U5	Nutrition	<5	2016	1.5	% of children age 6-59 months	0.015	#REF!	Tigray
DHSSTAT	Anaemia severe U5	Nutrition	<5	2016	4	% of children age 6-59 months	0.04	#REF!	Affar
DHSSTAT	Anaemia severe U5	Nutrition	<5	2016	2.3	% of children age 6-59 months	0.023	#REF!	Amhara
DHSSTAT	Anaemia severe U5	Nutrition	<5	2016	3.8	% of children age 6-59 months	0.038	#REF!	Oromia
DHSSTAT	Anaemia severe U5	Nutrition	<5	2016	12.8	% of children age 6-59 months	0.128	#REF!	Somali
DHSSTAT	Anaemia severe U5	Nutrition	<5	2016	0.7	% of children age 6-59 months	0.007	#REF!	Benishangul Gumuz
DHSSTAT	Anaemia severe U5	Nutrition	<5	2016	1.4	% of children age 6-59 months	0.014	#REF!	SNNPR
DHSSTAT	Anaemia severe U5	Nutrition	<5	2016	0.7	% of children age 6-59 months	0.007	#REF!	Gambela
DHSSTAT	Anaemia severe U5	Nutrition	<5	2016	5.6	% of children age 6-59 months	0.056	#REF!	Harari
DHSSTAT	Anaemia severe U5	Nutrition	<5	2016	1.8	% of children age 6-59 months	0.018	#REF!	Addis Ababa
DHSSTAT	Anaemia severe U5	Nutrition	<5	2016	9.3	% of children age 6-59 months	0.093	#REF!	Dire Dawa
ENMS2016	Anaemia severe children	Nutrition	5-18	2016	1.3	% of children 5-15	0.013		Ethiopia
DHSSTAT	Anaemia severe adults	Nutrition	adults 18+	2016	1.4	% of men and women 15+	0.014	#REF!	Ethiopia
DHSSTAT	Anaemia severe adults	Nutrition	adults 18+	2016	1.6	% of men and women 15+	0.016	#REF!	Rural
DHSSTAT	Anaemia severe adults	Nutrition	adults 18+	2016	0.6	% of men and women 15+	0.006	#REF!	Urban
DHSSTAT	Anaemia severe adults	Nutrition	adults 18+	2016	0.7	% of men and women 15+	0.007	#REF!	Tigray
DHSSTAT	Anaemia severe adults	Nutrition	adults 18+	2016	3.6	% of men and women 15+	0.036	#REF!	Affar
DHSSTAT	Anaemia severe adults	Nutrition	adults 18+	2016	0.5	% of men and women 15+	0.005	#REF!	Amhara
DHSSTAT	Anaemia severe adults	Nutrition	adults 18+	2016	1.9	% of men and women 15+	0.019	#REF!	Oromia
DHSSTAT	Anaemia severe adults	Nutrition	adults 18+	2016	8.2	% of men and women 15+	0.082	#REF!	Somali
DHSSTAT	Anaemia severe adults	Nutrition	adults 18+	2016	0.5	% of men and women 15+	0.005	#REF!	Benishangul Gumuz
DHSSTAT	Anaemia severe adults	Nutrition	adults 18+	2016	1.1	% of men and women 15+	0.011	#REF!	SNNPR
DHSSTAT	Anaemia severe adults	Nutrition	adults 18+	2016	1.1	% of men and women 15+	0.011	#REF!	Gambela
DHSSTAT	Anaemia severe adults	Nutrition	adults 18+	2016	2.2	% of men and women 15+	0.022	#REF!	Harari
DHSSTAT	Anaemia severe adults	Nutrition	adults 18+	2016	0.5	% of men and women 15+	0.005	#REF!	Addis Ababa
DHSSTAT	Anaemia severe adults	Nutrition	adults 18+	2016	1.9	% of men and women 15+	0.019	#REF!	Dire Dawa
DHSSTAT	STI management, women	Sexual health	women 15-49	2016	3.9	% of women 15-49	0.039		Ethiopia
DHSSTAT	Women reporting an STI, genital dicharge, or a sore or ulcer	Sexual health	women 15-49	2016	4.4	% of women 15-49	0.044		Tigray
DHSSTAT	Women reporting an STI, genital dicharge, or a sore or ulcer	Sexual health	women 15-49	2016	2.4	% of women 15-49	0.024		Affar
DHSSTAT	Women reporting an STI, genital dicharge, or a sore or ulcer	Sexual health	women 15-49	2016	4.9	% of women 15-49	0.049		Amhara
DHSSTAT	Women reporting an STI, genital dicharge, or a sore or ulcer	Sexual health	women 15-49	2016	3.6	% of women 15-49	0.036		Oromia
DHSSTAT	Women reporting an STI, genital dicharge, or a sore or ulcer	Sexual health	women 15-49	2016	4.7	% of women 15-49	0.047		Somali
DHSSTAT	Women reporting an STI, genital dicharge, or a sore or ulcer	Sexual health	women 15-49	2016	1.5	% of women 15-49	0.015		Benishangul Gumuz
DHSSTAT	Women reporting an STI, genital dicharge, or a sore or ulcer	Sexual health	women 15-49	2016	3.1	% of women 15-49	0.031		SNNPR
DHSSTAT	Women reporting an STI, genital dicharge, or a sore or ulcer	Sexual health	women 15-49	2016	3.7	% of women 15-49	0.037		Gambela
DHSSTAT	Women reporting an STI, genital dicharge, or a sore or ulcer	Sexual health	women 15-49	2016	1.8	% of women 15-49	0.018		Harari
DHSSTAT	Women reporting an STI, genital dicharge, or a sore or ulcer	Sexual health	women 15-49	2016	4.4	% of women 15-49	0.044		Addis Ababa
DHSSTAT	Women reporting an STI, genital dicharge, or a sore or ulcer	Sexual health	women 15-49	2016	3.7	% of women 15-49	0.037		Dire Dawa
DHSSTAT	STI management, men	Sexual health	men 15-49	2016	3.6	% of men 15-49	0.036		Ethiopia
DHSSTAT	Men reporting an STI, genital dicharge, or a sore or ulcer	Sexual health	men 15-49	2016	3.7	% of men 15-49	0.037		Rural
DHSSTAT	Men reporting an STI, genital dicharge, or a sore or ulcer	Sexual health	men 15-49	2016	3	% of men 15-49	0.03		Urban
DHSSTAT	Men reporting an STI, genital dicharge, or a sore or ulcer	Sexual health	men 15-49	2016	0.9	% of men 15-49	0.009		Tigray
DHSSTAT	Men reporting an STI, genital dicharge, or a sore or ulcer	Sexual health	men 15-49	2016	2.5	% of men 15-49	0.025		Affar
DHSSTAT	Men reporting an STI, genital dicharge, or a sore or ulcer	Sexual health	men 15-49	2016	3.3	% of men 15-49	0.033		Amhara
DHSSTAT	Men reporting an STI, genital dicharge, or a sore or ulcer	Sexual health	men 15-49	2016	5.7	% of men 15-49	0.057		Oromia
DHSSTAT	Men reporting an STI, genital dicharge, or a sore or ulcer	Sexual health	men 15-49	2016	3	% of men 15-49	0.03		Somali
DHSSTAT	Men reporting an STI, genital dicharge, or a sore or ulcer	Sexual health	men 15-49	2016	0.9	% of men 15-49	0.009		Benishangul Gumuz
DHSSTAT	Men reporting an STI, genital dicharge, or a sore or ulcer	Sexual health	men 15-49	2016	1.5	% of men 15-49	0.015		SNNPR
DHSSTAT	Men reporting an STI, genital dicharge, or a sore or ulcer	Sexual health	men 15-49	2016	2.8	% of men 15-49	0.028		Gambela
DHSSTAT	Men reporting an STI, genital dicharge, or a sore or ulcer	Sexual health	men 15-49	2016	5.4	% of men 15-49	0.054		Harari
DHSSTAT	Men reporting an STI, genital dicharge, or a sore or ulcer	Sexual health	men 15-49	2016	1.3	% of men 15-49	0.013		Addis Ababa
DHSSTAT	Men reporting an STI, genital dicharge, or a sore or ulcer	Sexual health	men 15-49	2016	2.2	% of men 15-49	0.022		Dire Dawa
HIV1		HIV	ages 15-49	2020	0.20927	incidence of HIV per 1000 uninfected population ages 15-49	0.00020927	0.91	Ethiopia
HIV2	HIV prevalence	HIV	ages 15-49	2020	0.86197	% of population ages 15-49	0.0086197	0.958	Ethiopia
DHSSTAT	HIV prevalence among women	HIV	women 15-49	2020	0.830851	% HIV positive among adult women who were tested	0.00830851	0.91219	Ethiopia
DHSSTAT	HIV prevalence among women	HIV	women 15-49	2020	1.10415	% HIV positive among adult women who were tested	0.0110415	0.926262	Tigray
DHSSTAT	HIV prevalence among women	HIV	women 15-49	2020	1.33842	% HIV positive among adult women who were tested	0.0133842	0.956352	Affar
DHSSTAT	HIV prevalence among women	HIV	women 15-49	2020	0.853414	% HIV positive among adult women who were tested	0.00853414	0.900128	Amhara
DHSSTAT	HIV prevalence among women	HIV	women 15-49	2020	0.962392	% HIV positive among adult women who were tested	0.00962392	0.967141	Oromia
DHSSTAT	HIV prevalence among women	HIV	women 15-49	2020	0.1	% HIV positive among adult women who were tested	0.001	1	Somali
DHSSTAT	HIV prevalence among women	HIV	women 15-49	2020	1.52425	% HIV positive among adult women who were tested	0.0152425	0.987948	Benishangul Gumuz
DHSSTAT	HIV prevalence among women	HIV	women 15-49	2020	0.5	% HIV positive among adult women who were tested	0.005	1	SNNPR
DHSSTAT	HIV prevalence among women	HIV	women 15-49	2020	4.39009	% HIV positive among adult women who were tested	0.0439009	0.936806	Gambela
DHSSTAT	HIV prevalence among women	HIV	women 15-49	2020	3.27714	% HIV positive among adult women who were tested	0.0327714	0.983687	Harari
DHSSTAT	HIV prevalence among women	HIV	women 15-49	2020	3.15739	% HIV positive among adult women who were tested	0.0315739	0.93115	Addis Ababa
DHSSTAT	HIV prevalence among women	HIV	women 15-49	2020	2.96857	% HIV positive among adult women who were tested	0.0296857	0.959666	Dire Dawa
DHSSTAT		Demography	all	2019	4.3	mean number of household members	0.232558		Tigray
DHSSTAT		Demography	all	2019	4.8	mean number of household members	0.208333		Affar
DHSSTAT		Demography	all	2019	4	mean number of household members	0.25		Amhara
DHSSTAT		Demography	all	2019	5.2	mean number of household members	0.192308		Oromia
DHSSTAT		Demography	all	2019	6	mean number of household members	0.166667		Somali
DHSSTAT		Demography	all	2019	4.7	mean number of household members	0.212766		Benishangul Gumuz
DHSSTAT		Demography	all	2019	4.9	mean number of household members	0.204082		SNNPR
DHSSTAT		Demography	all	2019	4.4	mean number of household members	0.227273		Gambela
DHSSTAT		Demography	all	2019	4.4	mean number of household members	0.227273		Harari
DHSSTAT		Demography	all	2019	3.6	mean number of household members	0.277778		Addis Ababa
DHSSTAT		Demography	all	2019	4.2	mean number of household members	0.238095		Dire Dawa
Mlr5	Total out-patient malaria cases per 1,000	Malaria	all	2009	45.8985	total out-patient malaria cases per 1000 general population per year	0.0458985	#REF!	Addis Ababa
Mlr5	Total out-patient malaria cases per 1,000	Malaria	all	2009	110.315	total out-patient malaria cases per 1000 general population per year	0.110315	#REF!	Afar
Mlr5	Total out-patient malaria cases per 1,000	Malaria	all	2009	12.9142	total out-patient malaria cases per 1000 general population per year	0.0129142	#REF!	Amhara
Mlr5	Total out-patient malaria cases per 1,000	Malaria	all	2009	109.993	total out-patient malaria cases per 1000 general population per year	0.109993	#REF!	Benishangul Gumuz
Mlr5	Total out-patient malaria cases per 1,000	Malaria	all	2009	3.53	total out-patient malaria cases per 1000 general population per year	0.00353	#REF!	Dire Dawa
Mlr5	Total out-patient malaria cases per 1,000	Malaria	all	2009	106.689	total out-patient malaria cases per 1000 general population per year	0.106689	#REF!	Gambella
Mlr5	Total out-patient malaria cases per 1,000	Malaria	all	2009	9.15	total out-patient malaria cases per 1000 general population per year	0.00915	#REF!	Harari
Mlr5	Total out-patient malaria cases per 1,000	Malaria	all	2009	8.8523	total out-patient malaria cases per 1000 general population per year	0.0088523	#REF!	Oromia
Mlr5	Total out-patient malaria cases per 1,000	Malaria	all	2009	5.96631	total out-patient malaria cases per 1000 general population per year	0.00596631	#REF!	SNNPR
Mlr5	Total out-patient malaria cases per 1,000	Malaria	all	2007	2.58315	total out-patient malaria cases per 1000 general population per year	0.00258315	#REF!	Somali
Mlr5	Total out-patient malaria cases per 1,000	Malaria	all	2009	0.102319	total out-patient malaria cases per 1000 general population per year	0.000102319	#REF!	Tigray
Mlr6	World Development Indicators, Incidence of malaria	Malaria	at risk	2020	54.1	number of new cases of malaria in a year per 1,000 population at risk	#REF!		Ethiopia
TB2	TB incidence rate per 100,000 population	Tuberculosis	all	2017	112.7	per 100,000 people	0.001127		Ethiopia
TB2	TB incidence rate per 100,000 population	Tuberculosis	all	2017	100.8	per 100,000 people	0.001008		Tigray
TB2	TB incidence rate per 100,000 population	Tuberculosis	all	2017	156.4	per 100,000 people	0.001564		Affar
TB2	TB incidence rate per 100,000 population	Tuberculosis	all	2017	108.3	per 100,000 people	0.001083		Amhara
TB2	TB incidence rate per 100,000 population	Tuberculosis	all	2017	115.2	per 100,000 people	0.001152		Oromia
TB2	TB incidence rate per 100,000 population	Tuberculosis	all	2017	51.1	per 100,000 people	0.000511		Somali
TB2	TB incidence rate per 100,000 population	Tuberculosis	all	2017	61.9	per 100,000 people	0.000619		Benishangul Gumuz
TB2	TB incidence rate per 100,000 population	Tuberculosis	all	2017	101.4	per 100,000 people	0.001014		SNNPR
TB2	TB incidence rate per 100,000 population	Tuberculosis	all	2017	152.7	per 100,000 people	0.001527		Gambela
TB2	TB incidence rate per 100,000 population	Tuberculosis	all	2017	206.7	per 100,000 people	0.002067		Harari
TB2	TB incidence rate per 100,000 population	Tuberculosis	all	2017	262.1	per 100,000 people	0.002621		Addis Ababa
TB2	TB incidence rate per 100,000 population	Tuberculosis	all	2017	348.5	per 100,000 people	0.003485		Dire Dawa
NCD3		Hypertension	ages 15-24	2015	9.1	% of population 15-24	0.091	1	Ethiopia
NCD3		Hypertension	ages 25-34	2015	15	% of population 25-34	0.15	1	Ethiopia
NCD3		Hypertension	ages 35-44	2015	19.2	% of population 35-44	0.192	1	Ethiopia
NCD3		Hypertension	ages 45-54	2015	22.2	% of population 45-54	0.222	1	Ethiopia
NCD3		Hypertension	ages 55-64	2015	33.6	% of population 55-64	0.336	1	Ethiopia
NCD3		Hypertension	ages 65+	2015	36.9	% of population 65+	0.369	1	Ethiopia
NCD3		Diabetes	ages 15-24	2015	2.6	% of population 15-24	0.026	1	Ethiopia
NCD3		Diabetes	ages 25-34	2015	2.6	% of population 25-34	0.026	1	Ethiopia
NCD3		Diabetes	ages 35-44	2015	3.9	% of population 35-44	0.039	1	Ethiopia
NCD3		Diabetes	ages 45-54	2015	4.3	% of population 45-54	0.043	1	Ethiopia
NCD3		Diabetes	ages 55-64	2015	4.9	% of population 55-64	0.049	1	Ethiopia
NCD3		Diabetes	ages 65+	2015	4.6	% of population 65+	0.046	1	Ethiopia
Asth2		Asthma		1997-2019	8.7	rate of asthma	0.08265		Ethiopia
Asth3	severe asthma as % of all asthma patients	Asthma		2015	5	% of asthma patients	0.00435		Ethiopia
Cncr1	Estimated deaths from cancer per 100,000 men	Cancers	Men, ages 20-29	2020	10.9	per 100,000 population	0.000109	1	Ethiopia
Cncr1	Estimated deaths from cancer per 100,000 men	Cancers	Men, ages 30-39	2020	18.1	per 100,000 population	0.000181	1	Ethiopia
Cncr1	Estimated deaths from cancer per 100,000 men	Cancers	Men, ages 40-49	2020	42.7	per 100,000 population	0.000427	1	Ethiopia
Cncr1	Estimated deaths from cancer per 100,000 men	Cancers	Men, ages 50-59	2020	112	per 100,000 population	0.00112	1	Ethiopia
Cncr1	Estimated deaths from cancer per 100,000 men	Cancers	Men, ages 60-69	2020	247	per 100,000 population	0.00247	1	Ethiopia
Cncr1	Estimated deaths from cancer per 100,000 women	Cancers	Women, ages 20-29	2020	17	per 100,000 population	0.00017	1	Ethiopia
Cncr1	Estimated deaths from cancer per 100,000 women	Cancers	Women, ages 30-39	2020	50.6	per 100,000 population	0.000506	1	Ethiopia
Cncr1	Estimated deaths from cancer per 100,000 women	Cancers	Women, ages 40-49	2020	128.6	per 100,000 population	0.001286	1	Ethiopia
Cncr1	Estimated deaths from cancer per 100,000 women	Cancers	Women, ages 50-59	2020	255	per 100,000 population	0.00255	1	Ethiopia
Cncr1	Estimated deaths from cancer per 100,000 women	Cancers	Women, ages 60-69	2020	358.1	per 100,000 population	0.003581	1	Ethiopia
Cncr1	Estimated deaths from cancer per 100,000 people	Cancers	Adults, ages 70-85+	2020	435.5	per 100,000 population	0.004355	1	Ethiopia
MH3		Mental health	ages 18-30		5.5	choose depression episodes reporting	0.055	1	Ethiopia
MH3		Mental health	ages 31-44		8.8		0.088	1	Ethiopia
MH3		Mental health	ages 45-54		11.2		0.112	1	Ethiopia
MH3		Mental health	ages 55-64		15.6		0.156	1	Ethiopia
MH3		Mental health	ages 65-74		20.3		0.203	1	Ethiopia
Oph4		Ophthalmolic	ages 0-9	2006-2013	15.5	% of children 0-9	0.155		Ethiopia
DHS2016	Basic first aid	First aid	all	2016	0.185581	% of households with injury/regional household size*injury last less than 7 days	0.00185581		Tigray
DHS2016	Basic first aid	First aid	all	2016	0.187409	% of households with injury/regional household size*injury last less than 7 days	0.00187409		Affar
DHS2016	Basic first aid	First aid	all	2016	0.259512	% of households with injury/regional household size*injury last less than 7 days	0.00259512		Amhara
DHS2016	Basic first aid	First aid	all	2016	0.17556	% of households with injury/regional household size*injury last less than 7 days	0.0017556		Oromia
DHS2016	Basic first aid	First aid	all	2016	0.0613846	% of households with injury/regional household size*injury last less than 7 days	0.000613846		Somali
DHS2016	Basic first aid	First aid	all	2016	0.179395	% of households with injury/regional household size*injury last less than 7 days	0.00179395		Benishangul Gumuz
DHS2016	Basic first aid	First aid	all	2016	0.146571	% of households with injury/regional household size*injury last less than 7 days	0.00146571		SNNPR
DHS2016	Basic first aid	First aid	all	2016	0.1862	% of households with injury/regional household size*injury last less than 7 days	0.001862		Gambela
DHS2016	Basic first aid	First aid	all	2016	0.115949	% of households with injury/regional household size*injury last less than 7 days	0.00115949		Harari
DHS2016	Basic first aid	First aid	all	2016	0.184722	% of households with injury/regional household size*injury last less than 7 days	0.00184722		Addis Ababa
DHS2016	Basic first aid	First aid	all	2016	0.201122	% of households with injury/regional household size*injury last less than 7 days	0.00201122		Dire Dawa
DHS2016	Advanced first aid	First aid	all	2016	0.212791	% of households with injury/regional household size*injury last 8 to 30 days	0.00212791		Tigray
DHS2016	Advanced first aid	First aid	all	2016	0.214886	% of households with injury/regional household size*injury last 8 to 30 days	0.00214886		Affar
DHS2016	Advanced first aid	First aid	all	2016	0.297561	% of households with injury/regional household size*injury last 8 to 30 days	0.00297561		Amhara
DHS2016	Advanced first aid	First aid	all	2016	0.2013	% of households with injury/regional household size*injury last 8 to 30 days	0.002013		Oromia
DHS2016	Advanced first aid	First aid	all	2016	0.0703846	% of households with injury/regional household size*injury last 8 to 30 days	0.000703846		Somali
DHS2016	Advanced first aid	First aid	all	2016	0.205698	% of households with injury/regional household size*injury last 8 to 30 days	0.00205698		Benishangul Gumuz
DHS2016	Advanced first aid	First aid	all	2016	0.168061	% of households with injury/regional household size*injury last 8 to 30 days	0.00168061		SNNPR
DHS2016	Advanced first aid	First aid	all	2016	0.2135	% of households with injury/regional household size*injury last 8 to 30 days	0.002135		Gambela
DHS2016	Advanced first aid	First aid	all	2016	0.132949	% of households with injury/regional household size*injury last 8 to 30 days	0.00132949		Harari
DHS2016	Advanced first aid	First aid	all	2016	0.211806	% of households with injury/regional household size*injury last 8 to 30 days	0.00211806		Addis Ababa
DHS2016	Advanced first aid	First aid	all	2016	0.23061	% of households with injury/regional household size*injury last 8 to 30 days	0.0023061		Dire Dawa
NTD2	LF screening & referral	NTDs	15+	2015	0.00465293	average prevalence of endemic districts adjusted by proportion of at risk population	0.00465293		Ethiopia
NTD2	LF screening & referral	NTDs	15+	2015	0.00417612	average prevalence of endemic districts adjusted by proportion of at risk population	0.00417612		Tigray
NTD2	LF screening & referral	NTDs	15+	2015	0.000865075	average prevalence of endemic districts adjusted by proportion of at risk population	0.000865075		Affar
NTD2	LF screening & referral	NTDs	15+	2015	0.00529619	average prevalence of endemic districts adjusted by proportion of at risk population	0.00529619		Amhara
NTD2	LF screening & referral	NTDs	15+	2015	0.00427041	average prevalence of endemic districts adjusted by proportion of at risk population	0.00427041		Oromia
NTD2	LF screening & referral	NTDs	15+	2015	0	average prevalence of endemic districts adjusted by proportion of at risk population	0		Somali
NTD2	LF screening & referral	NTDs	15+	2015	0.0216344	average prevalence of endemic districts adjusted by proportion of at risk population	0.0216344		Benishangul Gumuz
NTD2	LF screening & referral	NTDs	15+	2015	0.00627805	average prevalence of endemic districts adjusted by proportion of at risk population	0.00627805		SNNPR
NTD2	LF screening & referral	NTDs	15+	2015	0.0170531	average prevalence of endemic districts adjusted by proportion of at risk population	0.0170531		Gambela
NTD2	LF screening & referral	NTDs	15+	2015	0.00282618	average prevalence of endemic districts adjusted by proportion of at risk population	0.00282618		Harari
NTD2	LF screening & referral	NTDs	15+	2015	0	average prevalence of endemic districts adjusted by proportion of at risk population	0		Addis Ababa
NTD2	LF screening & referral	NTDs	15+	2015	0	average prevalence of endemic districts adjusted by proportion of at risk population	0		Dire Dawa
NTD5	Dx & treat trachoma	NTDs	ages 1-9	2019	0.010375	annualized risk of acquisition	0.010375	1	Ethiopia
NTD5	Dx & treat trachoma	NTDs	ages 1-9	2019	0.010375	annualized risk of acquisition	0.010375	1	Tigray
NTD5	Dx & treat trachoma	NTDs	ages 1-9	2019	0.004375	annualized risk of acquisition	0.004375	1	Affar
NTD5	Dx & treat trachoma	NTDs	ages 1-9	2019	0.010375	annualized risk of acquisition	0.010375	1	Amhara
NTD5	Dx & treat trachoma	NTDs	ages 1-9	2019	0.010375	annualized risk of acquisition	0.010375	1	Oromia
NTD5	Dx & treat trachoma	NTDs	ages 1-9	2019	0.010375	annualized risk of acquisition	0.010375	1	Somali
NTD5	Dx & treat trachoma	NTDs	ages 1-9	2019	0.004375	annualized risk of acquisition	0.004375	1	Benishangul Gumuz
NTD6	Dx & treat trachoma	NTDs	ages 1-9	2019	0.0111625	annualized risk of acquisition	0.0111625	1	SNNPR
NTD5	Dx & treat trachoma	NTDs	ages 1-9	2019	0.010375	annualized risk of acquisition	0.010375	1	Gambela
NTD5	Dx & treat trachoma	NTDs	ages 1-9	2019	0.004375	annualized risk of acquisition	0.004375	1	Harari
NTD7	Dx & treat trachoma	NTDs	ages 1-9	2019	0.000625	annualized risk of acquisition	0.000625	1	Addis Ababa
NTD7	Dx & treat trachoma	NTDs	ages 1-9	2019	0.000625	annualized risk of acquisition	0.000625	1	Dire Dawa
NTD8	STH dx & treat in pregnancy	NTDs	ages 1-9	2000-2019	33.4	% of school-aged children; also used for pregnant women	0.334		Ethiopia

## Sheet: UN Pop mortality rates
Source: UN Population Estimates
https://population.un.org/wpp/
	Crude mortality rate, Total Population																					Crude mortality rate, Female Population																					Crude mortality rate, Male Population
	5-9	10-14	15-19	20-24	25-29	30-34	35-39	40-44	45-49	50-54	55-59	60-64	65-69	70-74	75-79	80-84	85-89	90-94	95-99	100+		5-9	10-14	15-19	20-24	25-29	30-34	35-39	40-44	45-49	50-54	55-59	60-64	65-69	70-74	75-79	80-84	85-89	90-94	95-99	100+		5-9	10-14	15-19	20-24	25-29	30-34	35-39
2020	0.0124629	0.00729369	0.00747264	0.00982599	0.0116431	0.0138968	0.0185067	0.0240452	0.0287056	0.035748	0.0461727	0.065032	0.100433	0.157475	0.243936	0.367681	0.520948	0.676221	0.801972	0.882856	2020	0.010627	0.00619011	0.00612959	0.00721808	0.00879375	0.0115464	0.0163607	0.0216917	0.0251722	0.0302726	0.0391798	0.0561703	0.0890625	0.143935	0.228611	0.350539	0.502784	0.656969	0.785015	0.879079	2020	0.0142455	0.0083694	0.00878716	0.0123909	0.0144368	0.0162052	0.0206506
2021	0.0100539	0.0060179	0.00630267	0.00849402	0.0101196	0.0120972	0.0162733	0.0215558	0.0261265	0.0330859	0.0437047	0.0621392	0.0964243	0.151494	0.236715	0.357677	0.510173	0.666191	0.794238	0.878895	2021	0.00824316	0.00493543	0.00501031	0.0060617	0.00744421	0.00981817	0.0140862	0.0190887	0.0226094	0.0277634	0.03654	0.0530453	0.0848814	0.1381	0.220582	0.340243	0.491212	0.646103	0.776604	0.873473	2021	0.0118115	0.00707269	0.00756502	0.0108832	0.0127628	0.0143446	0.0184316
2022	0.00828562	0.00506836	0.00543185	0.00746635	0.00900469	0.0107758	0.0145471	0.019487	0.0240172	0.0307292	0.0409631	0.0591912	0.0922491	0.14522	0.227455	0.346989	0.497517	0.654948	0.785943	0.873791	2022	0.00652077	0.00401184	0.00418426	0.00517019	0.00645018	0.00853402	0.0123291	0.0169393	0.0204244	0.0254722	0.0339441	0.0497349	0.0801726	0.131271	0.21104	0.32804	0.477711	0.633765	0.767471	0.867858	2022	0.00999934	0.00609851	0.00664966	0.00971548	0.011525	0.0130031	0.0167461
2023	0.00697359	0.00436087	0.00478639	0.00670535	0.00814956	0.0098082	0.0132602	0.0178584	0.0222171	0.0287541	0.0384271	0.0557021	0.0878961	0.138692	0.217879	0.333994	0.484317	0.641929	0.77665	0.868547	2023	0.00528964	0.00334001	0.00357612	0.00452396	0.00570145	0.00759832	0.0110193	0.0152658	0.0185892	0.0234393	0.0314659	0.0463667	0.0751398	0.123727	0.200312	0.314156	0.462269	0.619689	0.75715	0.86189	2023	0.00860804	0.00535575	0.00596783	0.00884094	0.0105588	0.0119999	0.0154977
2024	0.00599143	0.00381953	0.00430167	0.00613853	0.00750109	0.0090608	0.0122802	0.0165638	0.0206937	0.0269495	0.0362232	0.0524391	0.0828683	0.13218	0.208443	0.321272	0.46929	0.62935	0.766407	0.864865	2024	0.00439865	0.002839	0.00313561	0.00405147	0.00514808	0.00689244	0.0100317	0.0139453	0.01708	0.0216396	0.0291804	0.0431289	0.070158	0.116108	0.189293	0.299731	0.446082	0.604825	0.746198	0.857604	2024	0.00753728	0.0047745	0.00543999	0.00818157	0.00981484	0.0112053	0.01452
2025	0.00520329	0.00339331	0.00391769	0.00568683	0.0069869	0.00844882	0.0114604	0.0154768	0.0193492	0.0252566	0.0340475	0.0494041	0.07796	0.124618	0.198848	0.308558	0.45439	0.614569	0.756566	0.859504	2025	0.00374754	0.00247812	0.00280947	0.00370332	0.00473797	0.00635035	0.00924723	0.0128838	0.0158069	0.0200603	0.0270712	0.0400491	0.0653166	0.10857	0.178244	0.285063	0.429342	0.589255	0.73467	0.851923	2025	0.00661618	0.00428336	0.00499945	0.00762783	0.00919696	0.0105205	0.013657
2026	0.0045715	0.00304632	0.00360633	0.0053364	0.00658603	0.00796458	0.0107824	0.0145547	0.0181899	0.0237201	0.0319733	0.0464567	0.0734981	0.117451	0.188255	0.29613	0.44009	0.60063	0.745208	0.853218	2026	0.00325704	0.00219738	0.00255533	0.00344304	0.00443079	0.00593836	0.00862576	0.0120078	0.0147291	0.0186719	0.0251687	0.0371964	0.0607492	0.101381	0.167578	0.270685	0.412699	0.573558	0.722916	0.844341	2026	0.00584524	0.00387209	0.00463147	0.00718857	0.00870396	0.00996552	0.0129218
2027	0.00404482	0.00274012	0.00332962	0.00501466	0.0062166	0.00752104	0.0101592	0.0136788	0.0170786	0.0222734	0.0299738	0.0435305	0.0690739	0.110805	0.178084	0.28226	0.425844	0.587059	0.734417	0.84846	2027	0.00287712	0.00196685	0.00234074	0.00321511	0.00416117	0.00557566	0.0080806	0.0112236	0.0137485	0.0174168	0.0234432	0.0345882	0.0565602	0.0947362	0.157602	0.257032	0.396581	0.55803	0.711051	0.839805	2027	0.00517564	0.00349141	0.00429292	0.00677352	0.00823445	0.00944004	0.0122196
2028	0.00360318	0.00247908	0.00308574	0.00470696	0.00587028	0.00709499	0.00956103	0.0128436	0.0160202	0.0209061	0.0281196	0.0407711	0.0648017	0.104394	0.168815	0.269166	0.410094	0.573759	0.724132	0.84195	2028	0.00257746	0.00177647	0.00216818	0.0030165	0.00392357	0.00524831	0.00757191	0.0105034	0.0128492	0.0162699	0.0218698	0.032224	0.0527451	0.0886304	0.148328	0.244147	0.38107	0.542757	0.699084	0.832331	2028	0.00459587	0.0031612	0.00397852	0.00635747	0.00777957	0.00891524	0.0115314
2029	0.00321667	0.00224837	0.00285365	0.00441497	0.00552349	0.00667669	0.00897359	0.0120349	0.0150113	0.0196013	0.0263676	0.0382093	0.0607544	0.0981886	0.159819	0.257101	0.395105	0.558636	0.714097	0.837824	2029	0.00232815	0.00162702	0.00200745	0.00283244	0.00369592	0.00493279	0.00709691	0.00982797	0.0120328	0.015234	0.0204554	0.0301021	0.0493028	0.0830968	0.139844	0.232174	0.366399	0.52801	0.687312	0.827219	2029	0.0040766	0.00285174	0.00367661	0.00595838	0.00731377	0.00839359	0.0108308
2030	0.00289077	0.00203868	0.0026455	0.00414218	0.00518684	0.0062676	0.00840276	0.0112557	0.0140424	0.018348	0.0246807	0.035752	0.0569141	0.0921719	0.150878	0.245001	0.380763	0.543738	0.701906	0.831961	2030	0.00212894	0.00148761	0.00186926	0.00267109	0.00348172	0.00463698	0.00664318	0.00919481	0.011259	0.0142599	0.0191414	0.0281291	0.046101	0.0779151	0.131832	0.22072	0.35209	0.513351	0.675359	0.820262	2030	0.00362742	0.00257221	0.00339918	0.00557485	0.00685473	0.00787095	0.0101422
2031	0.00261079	0.00185374	0.00245825	0.00388628	0.00486401	0.00586304	0.0078372	0.0104972	0.0131057	0.0171426	0.0230646	0.0333934	0.0532327	0.0864623	0.142206	0.232964	0.366372	0.529612	0.690074	0.824863	2031	0.00196034	0.00136842	0.0017519	0.00252439	0.00328019	0.00435393	0.00620915	0.00860225	0.010547	0.0133674	0.0179385	0.0263267	0.0431691	0.0731741	0.12444	0.210038	0.33857	0.49924	0.663639	0.813532	2031	0.00323836	0.00232318	0.00314366	0.00520992	0.00641096	0.00734389	0.00944335
2032	0.00235991	0.00168368	0.00227759	0.00364661	0.00456226	0.00547584	0.0072941	0.00976381	0.0122048	0.0159944	0.0215253	0.0311567	0.0497286	0.0810092	0.133951	0.221213	0.351869	0.51515	0.678755	0.81912	2032	0.00181136	0.00125935	0.00163581	0.00238943	0.00310318	0.00408303	0.00579707	0.00802951	0.00986553	0.0125259	0.016797	0.0246349	0.0404173	0.068683	0.11741	0.199748	0.32532	0.485151	0.65172	0.807509	2032	0.00288969	0.00209458	0.00289967	0.00486762	0.00598545	0.00684073	0.00876815
2033	0.00214524	0.00153405	0.00211941	0.00341471	0.00426813	0.0050988	0.00677298	0.00906735	0.0113483	0.0148868	0.0200416	0.0289717	0.0462928	0.0756442	0.125786	0.209537	0.337038	0.499819	0.666522	0.81092	2033	0.00168291	0.00117047	0.00154137	0.00225576	0.0029277	0.00382507	0.00541631	0.00749821	0.00923366	0.0117347	0.0157459	0.0230439	0.0378261	0.0644515	0.110699	0.189797	0.31228	0.471	0.63946	0.798371	2033	0.00259082	0.0018856	0.00267855	0.00453864	0.0055726	0.00634395	0.00810574
2034	0.00196038	0.00140477	0.00197546	0.00321194	0.00400567	0.00476269	0.00629951	0.00842217	0.0105578	0.0138737	0.0186633	0.026957	0.043105	0.0706296	0.118078	0.198393	0.322721	0.484521	0.653835	0.805236	2034	0.00157459	0.00109137	0.00144648	0.00214537	0.00277403	0.00359851	0.00506777	0.00700788	0.00865263	0.0110136	0.0147653	0.0215831	0.0354254	0.0605006	0.104408	0.180336	0.29966	0.45702	0.627079	0.792495	2034	0.00233273	0.00170709	0.00248706	0.00424478	0.00520296	0.00589952	0.00750779
2035	0.00179109	0.00128042	0.00184268	0.00301808	0.00375674	0.00444842	0.00585249	0.00782341	0.0098033	0.0128958	0.0173439	0.0250158	0.0400355	0.0657918	0.110582	0.187414	0.308416	0.46907	0.64061	0.796179	2035	0.0014762	0.00101291	0.00137261	0.0020442	0.00263257	0.00339267	0.00474983	0.00656833	0.00811206	0.010343	0.0138545	0.0202225	0.0332051	0.0568402	0.0985272	0.171415	0.28757	0.44334	0.6147	0.783301	2035	0.00209429	0.00153884	0.00229686	0.00396034	0.00484829	0.00547692	0.00693113
[truncated: 13 more columns]

## Sheet: Pop_female_2020
LookupVal	Age	pop_linear	pop_spline	adminCode	adminNameAsUsed
ET,<1	<1	1.76133e+06	1.76133e+06	ET	Ethiopia
ET,1	1	1.6944e+06	1.68919e+06	ET	Ethiopia
ET,2	2	1.62746e+06	1.62746e+06	ET	Ethiopia
ET,3	3	1.60299e+06	1.58386e+06	ET	Ethiopia
ET,4	4	1.57852e+06	1.55545e+06	ET	Ethiopia
ET,5	5	1.55405e+06	1.5366e+06	ET	Ethiopia
ET,6	6	1.52958e+06	1.52169e+06	ET	Ethiopia
ET,7	7	1.50511e+06	1.50511e+06	ET	Ethiopia
ET,8	8	1478254	1.4826e+06	ET	Ethiopia
ET,9	9	1.4514e+06	1.45535e+06	ET	Ethiopia
ET,10	10	1.42454e+06	1.42593e+06	ET	Ethiopia
ET,11	11	1.39768e+06	1.3969e+06	ET	Ethiopia
ET,12	12	1.37083e+06	1.37083e+06	ET	Ethiopia
ET,13	13	1.35396e+06	1.34956e+06	ET	Ethiopia
ET,14	14	1.3371e+06	1.33216e+06	ET	Ethiopia
ET,15	15	1.32024e+06	1.31696e+06	ET	Ethiopia
ET,16	16	1.30338e+06	1.30229e+06	ET	Ethiopia
ET,17	17	1.28652e+06	1.28652e+06	ET	Ethiopia
ET,18	18	1.26186e+06	1.26821e+06	ET	Ethiopia
ET,19	19	1.23721e+06	1.24694e+06	ET	Ethiopia
ET,20	20	1.21255e+06	1.22248e+06	ET	Ethiopia
ET,21	21	1.18789e+06	1.19465e+06	ET	Ethiopia
ET,22	22	1.16323e+06	1.16323e+06	ET	Ethiopia
ET,23	23	1.12269e+06	1.12816e+06	ET	Ethiopia
ET,24	24	1.08214e+06	1.08983e+06	ET	Ethiopia
ET,25	25	1.04159e+06	1.04876e+06	ET	Ethiopia
ET,26	26	1.00104e+06	1.00547e+06	ET	Ethiopia
ET,27	27	960490	960490	ET	Ethiopia
ET,28	28	918694	914522	ET	Ethiopia
ET,29	29	876898	869010	ET	Ethiopia
ET,30	30	835101	825585	ET	Ethiopia
ET,31	31	793305	785875	ET	Ethiopia
ET,32	32	751509	751509	ET	Ethiopia
ET,33	33	728521	723474	ET	Ethiopia
ET,34	34	705532	700187	ET	Ethiopia
ET,35	35	682544	679424	ET	Ethiopia
ET,36	36	659556	658959	ET	Ethiopia
ET,37	37	636567	636567	ET	Ethiopia
ET,38	38	608791	610663	ET	Ethiopia
ET,39	39	581014	582214	ET	Ethiopia
ET,40	40	553238	552829	ET	Ethiopia
ET,41	41	525461	524117	ET	Ethiopia
ET,42	42	497684	497684	ET	Ethiopia
ET,43	43	479477	474745	ET	Ethiopia
ET,44	44	461269	454933	ET	Ethiopia
ET,45	45	443061	437487	ET	Ethiopia
ET,46	46	424853	421645	ET	Ethiopia
ET,47	47	406646	406646	ET	Ethiopia
ET,48	48	391755	391844	ET	Ethiopia
ET,49	49	376864	377062	ET	Ethiopia
ET,50	50	361973	362234	ET	Ethiopia
ET,51	51	347082	347299	ET	Ethiopia
ET,52	52	332191	332191	ET	Ethiopia
ET,53	53	318406	316941	ET	Ethiopia
ET,54	54	304620	301939	ET	Ethiopia
ET,55	55	290835	287670	ET	Ethiopia
ET,56	56	277049	274617	ET	Ethiopia
ET,57	57	263264	263264	ET	Ethiopia
ET,58	58	254998	253878	ET	Ethiopia
ET,59	59	246732	245864	ET	Ethiopia
ET,60	60	238466	238410	ET	Ethiopia
ET,61	61	230200	230704	ET	Ethiopia
ET,62	62	221934	221934	ET	Ethiopia
ET,63	63	210849	211550	ET	Ethiopia
ET,64	64	199764	200053	ET	Ethiopia
ET,65	65	188679	188205	ET	Ethiopia
ET,66	66	177594	176770	ET	Ethiopia
ET,67	67	166509	166509	ET	Ethiopia
ET,68	68	159149	157947	ET	Ethiopia
ET,69	69	151790	150654	ET	Ethiopia
ET,70	70	144431	143963	ET	Ethiopia
ET,71	71	137071	137205	ET	Ethiopia
ET,72	72	129712	129712	ET	Ethiopia
ET,73	73	119799	120995	ET	Ethiopia
ET,74	74	109885	111278	ET	Ethiopia
ET,75	75	99972	100963	ET	Ethiopia
ET,76	76	90058.6	90451.1	ET	Ethiopia
ET,77	77	80145.2	80145.2	ET	Ethiopia
ET,78	78	71829.2	70389.6	ET	Ethiopia
ET,79	79	63513.1	61298	ET	Ethiopia
ET,80	80	55197.1	52926.1	ET	Ethiopia
ET,81	81	46881.1	45329.8	ET	Ethiopia
ET,82	82	38565.1	38565.1	ET	Ethiopia
ET,83	83	33970.1	32659.1	ET	Ethiopia
ET,84	84	29375.2	27524.6	ET	Ethiopia
ET,85	85	24780.2	23045.6	ET	Ethiopia
ET,86	86	20185.3	19106.1	ET	Ethiopia
ET,87	87	15590.3	15590.3	ET	Ethiopia
ET,88	88	13146.1	12406.7	ET	Ethiopia
ET,89	89	10701.9	9561.78	ET	Ethiopia
ET,90	90	8257.71	7086.57	ET	Ethiopia
ET,91	91	5813.5	5012.07	ET	Ethiopia
ET,92	92	3369.3	3369.3	ET	Ethiopia
ET,93	93	2775.06	2170.71	ET	Ethiopia
ET,94	94	2180.82	1354.57	ET	Ethiopia
ET,95	95	1586.59	840.61	ET	Ethiopia
ET,96	96	992.35	548.549	ET	Ethiopia
ET,97	97	398.112	398.112	ET	Ethiopia
ET,98	98	353.075	318.993	ET	Ethiopia
ET,99	99	308.037	280.772	ET	Ethiopia
ET,100	100	263	263	ET	Ethiopia
ET01,<1	<1	110201	110201	ET01	Tigray
ET01,1	1	106015	106022	ET01	Tigray
ET01,2	2	101830	101830	ET01	Tigray
ET01,3	3	98569.4	97652.2	ET01	Tigray
ET01,4	4	95309.3	93690.5	ET01	Tigray
ET01,5	5	92049.2	90187.3	ET01	Tigray
ET01,6	6	88789.1	87385.8	ET01	Tigray
ET01,7	7	85529	85529	ET01	Tigray
ET01,8	8	85386.5	84747.2	ET01	Tigray
ET01,9	9	85244	84719.1	ET01	Tigray
ET01,10	10	85101.5	85010.7	ET01	Tigray
ET01,11	11	84959.1	85187.9	ET01	Tigray
ET01,12	12	84816.6	84816.6	ET01	Tigray
ET01,13	13	82310.4	83564.7	ET01	Tigray
ET01,14	14	79804.2	81507.9	ET01	Tigray
ET01,15	15	77298	78824	ET01	Tigray
ET01,16	16	74791.9	75690.7	ET01	Tigray
ET01,17	17	72285.7	72285.7	ET01	Tigray
ET01,18	18	68984.2	68773.7	ET01	Tigray
ET01,19	19	65682.7	65267.4	ET01	Tigray
ET01,20	20	62381.2	61866.3	ET01	Tigray
ET01,21	21	59079.7	58670	ET01	Tigray
ET01,22	22	55778.2	55778.2	ET01	Tigray
ET01,23	23	54020.9	53271.5	ET01	Tigray
ET01,24	24	52263.5	51154.1	ET01	Tigray
ET01,25	25	50506.2	49411.4	ET01	Tigray
ET01,26	26	48748.8	48028.8	ET01	Tigray
ET01,27	27	46991.5	46991.5	ET01	Tigray
ET01,28	28	46456.5	46267.7	ET01	Tigray
ET01,29	29	45921.6	45756.4	ET01	Tigray
ET01,30	30	45386.6	45339.5	ET01	Tigray
ET01,31	31	44851.7	44899	ET01	Tigray
ET01,32	32	44316.7	44316.7	ET01	Tigray
ET01,33	33	43055.6	43497.5	ET01	Tigray
ET01,34	34	41794.4	42437.8	ET01	Tigray
ET01,35	35	40533.2	41157.1	ET01	Tigray
ET01,36	36	39272.1	39675	ET01	Tigray
ET01,37	37	38010.9	38010.9	ET01	Tigray
ET01,38	38	36253.7	36196.9	ET01	Tigray
ET01,39	39	34496.5	34315.9	ET01	Tigray
ET01,40	40	32739.4	32463.2	ET01	Tigray
ET01,41	41	30982.2	30734.5	ET01	Tigray
ET01,42	42	29225	29225	ET01	Tigray
ET01,43	43	28375.2	28003.7	ET01	Tigray
ET01,44	44	27525.4	27032.7	ET01	Tigray
ET01,45	45	26675.6	26247.4	ET01	Tigray
ET01,46	46	25825.8	25583.4	ET01	Tigray
ET01,47	47	24976	24976	ET01	Tigray
ET01,48	48	24546.4	24379.1	ET01	Tigray
ET01,49	49	24116.8	23820.1	ET01	Tigray
ET01,50	50	23687.2	23344.8	ET01	Tigray
ET01,51	51	23257.6	22998.8	ET01	Tigray
ET01,52	52	22828.1	22828.1	ET01	Tigray
ET01,53	53	22754.9	22848.3	ET01	Tigray
ET01,54	54	22681.7	22955.6	ET01	Tigray
ET01,55	55	22608.5	23016.2	ET01	Tigray
ET01,56	56	22535.3	22896.3	ET01	Tigray
ET01,57	57	22462.1	22462.1	ET01	Tigray
ET01,58	58	21354.2	21627.9	ET01	Tigray
ET01,59	59	20246.4	20501.3	ET01	Tigray
ET01,60	60	19138.6	19237.9	ET01	Tigray
ET01,61	61	18030.8	17993.2	ET01	Tigray
ET01,62	62	16923	16923	ET01	Tigray
ET01,63	63	16416.6	16140.8	ET01	Tigray
ET01,64	64	15910.1	15592.7	ET01	Tigray
ET01,65	65	15403.7	15182.4	ET01	Tigray
ET01,66	66	14897.3	14813.8	ET01	Tigray
ET01,67	67	14390.9	14390.9	ET01	Tigray
ET01,68	68	13648.5	13838.1	ET01	Tigray
ET01,69	69	12906.1	13162.8	ET01	Tigray
ET01,70	70	12163.6	12392.5	ET01	Tigray
ET01,71	71	11421.2	11555.3	ET01	Tigray
ET01,72	72	10678.8	10678.8	ET01	Tigray
ET01,73	73	9764.85	9786.39	ET01	Tigray
ET01,74	74	8850.86	8882.86	ET01	Tigray
ET01,75	75	7936.87	7968.56	ET01	Tigray
ET01,76	76	7022.89	7043.8	ET01	Tigray
ET01,77	77	6108.9	6108.9	ET01	Tigray
ET01,78	78	5299.42	5170.31	ET01	Tigray
ET01,79	79	4489.94	4259.09	ET01	Tigray
ET01,80	80	3680.46	3412.42	ET01	Tigray
ET01,81	81	2870.98	2667.49	ET01	Tigray
ET01,82	82	2061.5	2061.5	ET01	Tigray
ET01,83	83	1815.87	1618.96	ET01	Tigray
ET01,84	84	1570.23	1313.71	ET01	Tigray
ET01,85	85	1324.6	1106.91	ET01	Tigray
ET01,86	86	1078.97	959.732	ET01	Tigray
ET01,87	87	833.336	833.336	ET01	Tigray
ET01,88	88	702.699	697.099	ET01	Tigray
ET01,89	89	572.062	553.236	ET01	Tigray
ET01,90	90	441.424	412.173	ET01	Tigray
ET01,91	91	310.787	284.336	ET01	Tigray
ET01,92	92	180.15	180.15	ET01	Tigray
ET01,93	93	148.366	107.18	ET01	Tigray
ET01,94	94	116.581	61.5447	ET01	Tigray
ET01,95	95	84.7968	36.5024	ET01	Tigray
ET01,96	96	53.0124	25.3109	ET01	Tigray
ET01,97	97	21.228	21.228	ET01	Tigray
ET01,98	98	18.8187	18.615	ET01	Tigray
ET01,99	99	16.4093	16.2464	ET01	Tigray
ET01,100	100	14	14	ET01	Tigray
ET02,<1	<1	22739.8	22739.8	ET02	Afar
ET02,1	1	21876.1	21651.5	ET02	Afar
ET02,2	2	21012.5	21012.5	ET02	Afar
ET02,3	3	21986.1	21156.6	ET02	Afar
ET02,4	4	22959.8	21957.3	ET02	Afar
ET02,5	5	23933.5	23172.8	ET02	Afar
ET02,6	6	24907.2	24561.3	ET02	Afar
ET02,7	7	25880.9	25880.9	ET02	Afar
ET02,8	8	26278.4	26929	ET02	Afar
ET02,9	9	26675.8	27659.1	ET02	Afar
ET02,10	10	27073.2	28063.8	ET02	Afar
ET02,11	11	27470.6	28135.9	ET02	Afar
ET02,12	12	27868.1	27868.1	ET02	Afar
ET02,13	13	26826.5	27264.8	ET02	Afar
ET02,14	14	25784.9	26378.3	ET02	Afar
ET02,15	15	24743.3	25272.6	ET02	Afar
ET02,16	16	23701.7	24011.8	ET02	Afar
ET02,17	17	22660	22660	ET02	Afar
ET02,18	18	21452.6	21280.1	ET02	Afar
ET02,19	19	20245.1	19929.7	ET02	Afar
ET02,20	20	19037.6	18665.7	ET02	Afar
ET02,21	21	17830.1	17544.4	ET02	Afar
ET02,22	22	16622.6	16622.6	ET02	Afar
ET02,23	23	16246.6	15938.9	ET02	Afar
ET02,24	24	15870.6	15460.1	ET02	Afar
ET02,25	25	15494.6	15135.2	ET02	Afar
ET02,26	26	15118.5	14913	ET02	Afar
ET02,27	27	14742.5	14742.5	ET02	Afar
ET02,28	28	14618.8	14582.6	ET02	Afar
ET02,29	29	14495.1	14431.9	ET02	Afar
ET02,30	30	14371.5	14299.5	ET02	Afar
ET02,31	31	14247.8	14193.9	ET02	Afar
ET02,32	32	14124.1	14124.1	ET02	Afar
ET02,33	33	14018.5	14090.6	ET02	Afar
ET02,34	34	13913	14061.3	ET02	Afar
ET02,35	35	13807.4	13995.9	ET02	Afar
ET02,36	36	13701.8	13854.4	ET02	Afar
ET02,37	37	13596.3	13596.3	ET02	Afar
ET02,38	38	12966.8	13191.8	ET02	Afar
ET02,39	39	12337.4	12652.7	ET02	Afar
ET02,40	40	11708	12001.1	ET02	Afar
ET02,41	41	11078.6	11259.2	ET02	Afar
ET02,42	42	10449.2	10449.2	ET02	Afar
ET02,43	43	9633.64	9594.93	ET02	Afar
ET02,44	44	8818.09	8727.35	ET02	Afar
ET02,45	45	8002.53	7879.12	ET02	Afar
ET02,46	46	7186.98	7082.92	ET02	Afar
ET02,47	47	6371.43	6371.43	ET02	Afar
ET02,48	48	5916.01	5768.24	ET02	Afar
ET02,49	49	5460.6	5260.69	ET02	Afar
ET02,50	50	5005.19	4827.02	ET02	Afar
ET02,51	51	4549.78	4445.5	ET02	Afar
ET02,52	52	4094.37	4094.37	ET02	Afar
ET02,53	53	3796.47	3756.46	ET02	Afar
ET02,54	54	3498.56	3432.88	ET02	Afar
ET02,55	55	3200.66	3129.31	ET02	Afar
ET02,56	56	2902.76	2851.4	ET02	Afar
ET02,57	57	2604.85	2604.85	ET02	Afar
ET02,58	58	2428.25	2392.78	ET02	Afar
ET02,59	59	2251.64	2208.09	ET02	Afar
ET02,60	60	2075.03	2041.12	ET02	Afar
ET02,61	61	1898.42	1882.25	ET02	Afar
ET02,62	62	1721.82	1721.82	ET02	Afar
ET02,63	63	1566.01	1553.25	ET02	Afar
ET02,64	64	1410.21	1382.27	ET02	Afar
ET02,65	65	1254.41	1217.67	ET02	Afar
ET02,66	66	1098.6	1068.25	ET02	Afar
ET02,67	67	942.802	942.802	ET02	Afar
ET02,68	68	878.608	847.227	ET02	Afar
ET02,69	69	814.413	775.881	ET02	Afar
ET02,70	70	750.219	720.224	ET02	Afar
ET02,71	71	686.025	671.72	ET02	Afar
ET02,72	72	621.831	621.831	ET02	Afar
ET02,73	73	562.431	564.196	ET02	Afar
ET02,74	74	503.032	501.159	ET02	Afar
ET02,75	75	443.632	437.239	ET02	Afar
ET02,76	76	384.232	376.957	ET02	Afar
ET02,77	77	324.833	324.833	ET02	Afar
ET02,78	78	297.372	284.128	ET02	Afar
ET02,79	79	269.912	253.073	ET02	Afar
ET02,80	80	242.451	228.64	ET02	Afar
ET02,81	81	214.991	207.802	ET02	Afar
ET02,82	82	187.53	187.53	ET02	Afar
ET02,83	83	165.186	165.494	ET02	Afar
ET02,84	84	142.841	142.15	ET02	Afar
ET02,85	85	120.497	118.652	ET02	Afar
ET02,86	86	98.1524	96.1534	ET02	Afar
ET02,87	87	75.808	75.808	ET02	Afar
ET02,88	88	63.9164	58.5261	ET02	Afar
ET02,89	89	52.0248	44.2451	ET02	Afar
ET02,90	90	40.1332	32.6593	ET02	Afar
ET02,91	91	28.2416	23.4629	ET02	Afar
ET02,92	92	16.35	16.35	ET02	Afar
ET02,93	93	13.4744	11.02	ET02	Afar
ET02,94	94	10.5988	7.19252	ET02	Afar
ET02,95	95	7.7232	4.59222	ET02	Afar
ET02,96	96	4.8476	2.94381	ET02	Afar
ET02,97	97	1.972	1.972	ET02	Afar
ET02,98	98	1.648	1.42506	ET02	Afar
ET02,99	99	1.324	1.14565	ET02	Afar
ET02,100	100	1	1	ET02	Afar
ET03,<1	<1	383352	383352	ET03	Amhara
ET03,1	1	368792	367824	ET03	Amhara
ET03,2	2	354231	354231	ET03	Amhara
ET03,3	3	348559	344053	ET03	Amhara
ET03,4	4	342887	336937	ET03	Amhara
ET03,5	5	337215	332074	ET03	Amhara
ET03,6	6	331543	328655	ET03	Amhara
ET03,7	7	325871	325871	ET03	Amhara
ET03,8	8	322852	323053	ET03	Amhara
ET03,9	9	319834	320097	ET03	Amhara
ET03,10	10	316815	317041	ET03	Amhara
ET03,11	11	313796	313922	ET03	Amhara
ET03,12	12	310778	310778	ET03	Amhara
ET03,13	13	305056	307534	ET03	Amhara
ET03,14	14	299335	303677	ET03	Amhara
ET03,15	15	293614	298581	ET03	Amhara
ET03,16	16	287893	291621	ET03	Amhara
ET03,17	17	282172	282172	ET03	Amhara
ET03,18	18	269626	269957	ET03	Amhara
ET03,19	19	257081	256103	ET03	Amhara
ET03,20	20	244535	242082	ET03	Amhara
ET03,21	21	231990	229371	ET03	Amhara
ET03,22	22	219444	219444	ET03	Amhara
ET03,23	23	215413	213264	ET03	Amhara
ET03,24	24	211382	209750	ET03	Amhara
ET03,25	25	207351	207311	ET03	Amhara
ET03,26	26	203319	204354	ET03	Amhara
ET03,27	27	199288	199288	ET03	Amhara
ET03,28	28	189399	191027	ET03	Amhara
ET03,29	29	179510	180507	ET03	Amhara
ET03,30	30	169621	169174	ET03	Amhara
ET03,31	31	159732	158472	ET03	Amhara
ET03,32	32	149843	149843	ET03	Amhara
ET03,33	33	147038	144313	ET03	Amhara
ET03,34	34	144232	141223	ET03	Amhara
ET03,35	35	141426	139495	ET03	Amhara
ET03,36	36	138620	138051	ET03	Amhara
ET03,37	37	135814	135814	ET03	Amhara
ET03,38	38	130684	131987	ET03	Amhara
ET03,39	39	125554	126898	ET03	Amhara
ET03,40	40	120424	121158	ET03	Amhara
ET03,41	41	115294	115377	ET03	Amhara
ET03,42	42	110164	110164	ET03	Amhara
ET03,43	43	107339	105986	ET03	Amhara
ET03,44	44	104515	102735	ET03	Amhara
ET03,45	45	101690	100161	ET03	Amhara
ET03,46	46	98866.1	98013.9	ET03	Amhara
ET03,47	47	96041.6	96041.6	ET03	Amhara
ET03,48	48	93971.6	94039.2	ET03	Amhara
ET03,49	49	91901.5	91982.2	ET03	Amhara
ET03,50	50	89831.4	89891.4	ET03	Amhara
ET03,51	51	87761.3	87787.4	ET03	Amhara
ET03,52	52	85691.3	85691.3	ET03	Amhara
ET03,53	53	83173.5	83600	ET03	Amhara
ET03,54	54	80655.8	81416.4	ET03	Amhara
ET03,55	55	78138.1	79019.6	ET03	Amhara
ET03,56	56	75620.4	76288.6	ET03	Amhara
ET03,57	57	73102.7	73102.7	ET03	Amhara
ET03,58	58	69393.8	69408.3	ET03	Amhara
ET03,59	59	65684.9	65422.4	ET03	Amhara
ET03,60	60	61976	61429.2	ET03	Amhara
ET03,61	61	58267.1	57713.1	ET03	Amhara
ET03,62	62	54558.2	54558.2	ET03	Amhara
ET03,63	63	52766.5	52156.6	ET03	Amhara
ET03,64	64	50974.7	50330.2	ET03	Amhara
ET03,65	65	49182.9	48808.8	ET03	Amhara
ET03,66	66	47391.2	47322	ET03	Amhara
ET03,67	67	45599.4	45599.4	ET03	Amhara
ET03,68	68	43055.9	43441.9	ET03	Amhara
ET03,69	69	40512.4	40934.8	ET03	Amhara
ET03,70	70	37968.9	38234.7	ET03	Amhara
ET03,71	71	35425.4	35498.2	ET03	Amhara
ET03,72	72	32881.8	32881.8	ET03	Amhara
ET03,73	73	30549.3	30495.3	ET03	Amhara
ET03,74	74	28216.7	28260.7	ET03	Amhara
ET03,75	75	25884.2	26053	ET03	Amhara
ET03,76	76	23551.6	23747.4	ET03	Amhara
ET03,77	77	21219.1	21219.1	ET03	Amhara
ET03,78	78	18498	18397.1	ET03	Amhara
ET03,79	79	15776.9	15426.5	ET03	Amhara
ET03,80	80	13055.8	12506.4	ET03	Amhara
ET03,81	81	10334.8	9835.77	ET03	Amhara
ET03,82	82	7613.68	7613.68	ET03	Amhara
ET03,83	83	6706.53	5982.21	ET03	Amhara
ET03,84	84	5799.39	4855.6	ET03	Amhara
ET03,85	85	4892.24	4091.16	ET03	Amhara
ET03,86	86	3985.1	3546.18	ET03	Amhara
ET03,87	87	3077.95	3077.95	ET03	Amhara
ET03,88	88	2595.38	2573.94	ET03	Amhara
ET03,89	89	2112.81	2042.31	ET03	Amhara
ET03,90	90	1630.24	1521.41	ET03	Amhara
ET03,91	91	1147.67	1049.56	ET03	Amhara
ET03,92	92	665.1	665.1	ET03	Amhara
ET03,93	93	547.81	395.842	ET03	Amhara
ET03,94	94	430.519	227.441	ET03	Amhara
ET03,95	95	313.229	135.025	ET03	Amhara
ET03,96	96	195.938	93.7187	ET03	Amhara
ET03,97	97	78.648	78.648	ET03	Amhara
ET03,98	98	69.7653	69.0089	ET03	Amhara
ET03,99	99	60.8827	60.2775	ET03	Amhara
ET03,100	100	52	52	ET03	Amhara
ET04,<1	<1	827183	827183	ET04	Oromia
ET04,1	1	795765	794437	ET04	Oromia
ET04,2	2	764347	764347	ET04	Oromia
ET04,3	3	743402	738873	ET04	Oromia
ET04,4	4	722458	717187	ET04	Oromia
ET04,5	5	701513	697766	ET04	Oromia
ET04,6	6	680569	679087	ET04	Oromia
ET04,7	7	659624	659624	ET04	Oromia
ET04,8	8	638164	638295	ET04	Oromia
ET04,9	9	616704	615781	ET04	Oromia
ET04,10	10	595243	593200	ET04	Oromia
ET04,11	11	573783	571674	ET04	Oromia
ET04,12	12	552323	552323	ET04	Oromia
ET04,13	13	537316	535867	ET04	Oromia
ET04,14	14	522308	521420	ET04	Oromia
ET04,15	15	507301	507698	ET04	Oromia
ET04,16	16	492294	493416	ET04	Oromia
ET04,17	17	477286	477286	ET04	Oromia
ET04,18	18	459593	458544	ET04	Oromia
ET04,19	19	441900	438498	ET04	Oromia
ET04,20	20	424207	418976	ET04	Oromia
ET04,21	21	406514	401808	ET04	Oromia
ET04,22	22	388821	388821	ET04	Oromia
ET04,23	23	382108	381080	ET04	Oromia
ET04,24	24	375396	376601	ET04	Oromia
ET04,25	25	368683	372636	ET04	Oromia
ET04,26	26	361971	366438	ET04	Oromia
ET04,27	27	355259	355259	ET04	Oromia
ET04,28	28	334096	337318	ET04	Oromia
ET04,29	29	312933	314708	ET04	Oromia
ET04,30	30	291770	290486	ET04	Oromia
ET04,31	31	270607	267712	ET04	Oromia
ET04,32	32	249444	249444	ET04	Oromia
ET04,33	33	243869	237852	ET04	Oromia
ET04,34	34	238293	231546	ET04	Oromia
ET04,35	35	232717	228249	ET04	Oromia
ET04,36	36	227141	225681	ET04	Oromia
ET04,37	37	221566	221566	ET04	Oromia
ET04,38	38	211329	214202	ET04	Oromia
ET04,39	39	201092	204207	ET04	Oromia
ET04,40	40	190855	192776	ET04	Oromia
ET04,41	41	180619	181102	ET04	Oromia
ET04,42	42	170382	170382	ET04	Oromia
ET04,43	43	164419	161551	ET04	Oromia
ET04,44	44	158456	154511	ET04	Oromia
ET04,45	45	152494	148905	ET04	Oromia
ET04,46	46	146531	144377	ET04	Oromia
ET04,47	47	140568	140568	ET04	Oromia
ET04,48	48	136869	137140	ET04	Oromia
ET04,49	49	133170	133826	ET04	Oromia
ET04,50	50	129471	130377	ET04	Oromia
ET04,51	51	125773	126542	ET04	Oromia
ET04,52	52	122074	122074	ET04	Oromia
ET04,53	53	116770	116834	ET04	Oromia
ET04,54	54	111467	111137	ET04	Oromia
ET04,55	55	106164	105408	ET04	Oromia
ET04,56	56	100861	100073	ET04	Oromia
ET04,57	57	95557.5	95557.5	ET04	Oromia
ET04,58	58	93022.5	92149.3	ET04	Oromia
ET04,59	59	90487.4	89582.2	ET04	Oromia
ET04,60	60	87952.4	87451.6	ET04	Oromia
ET04,61	61	85417.4	85353.2	ET04	Oromia
ET04,62	62	82882.4	82882.4	ET04	Oromia
ET04,63	63	78962.2	79734.7	ET04	Oromia
ET04,64	64	75042.1	76005.4	ET04	Oromia
ET04,65	65	71122	71890	ET04	Oromia
ET04,66	66	67201.9	67583.7	ET04	Oromia
ET04,67	67	63281.7	63281.7	ET04	Oromia
ET04,68	68	59291.1	59136.8	ET04	Oromia
ET04,69	69	55300.5	55130.3	ET04	Oromia
ET04,70	70	51309.9	51201	ET04	Oromia
ET04,71	71	47319.3	47287.6	ET04	Oromia
ET04,72	72	43328.7	43328.7	ET04	Oromia
ET04,73	73	39573.7	39293.9	ET04	Oromia
ET04,74	74	35818.7	35275.7	ET04	Oromia
ET04,75	75	32063.8	31397.4	ET04	Oromia
ET04,76	76	28308.8	27782.3	ET04	Oromia
ET04,77	77	24553.8	24553.8	ET04	Oromia
ET04,78	78	22392.3	21796.8	ET04	Oromia
ET04,79	79	20230.9	19443.7	ET04	Oromia
ET04,80	80	18069.4	17388.3	ET04	Oromia
ET04,81	81	15908	15524.5	ET04	Oromia
ET04,82	82	13746.5	13746.5	ET04	Oromia
ET04,83	83	12108.6	11973.1	ET04	Oromia
ET04,84	84	10470.8	10223.4	ET04	Oromia
ET04,85	85	8832.9	8541.46	ET04	Oromia
ET04,86	86	7195.03	6971.36	ET04	Oromia
ET04,87	87	5557.17	5557.17	ET04	Oromia
ET04,88	88	4685.94	4333.63	ET04	Oromia
ET04,89	89	3814.72	3298.15	ET04	Oromia
ET04,90	90	2943.5	2438.84	ET04	Oromia
ET04,91	91	2072.27	1743.78	ET04	Oromia
ET04,92	92	1201.05	1201.05	ET04	Oromia
ET04,93	93	989.214	797.042	ET04	Oromia
ET04,94	94	777.377	511.292	ET04	Oromia
ET04,95	95	565.541	321.627	ET04	Oromia
ET04,96	96	353.704	205.876	ET04	Oromia
ET04,97	97	141.868	141.868	ET04	Oromia
ET04,98	98	125.912	109.484	ET04	Oromia
ET04,99	99	109.956	96.8132	ET04	Oromia
ET04,100	100	94	94	ET04	Oromia
ET05,<1	<1	76260.6	76260.6	ET05	Somali
ET05,1	1	73364.1	72681.4	ET05	Somali
ET05,2	2	70467.6	70467.6	ET05	Somali
ET05,3	3	73756	70658.4	ET05	Somali
ET05,4	4	77044.4	72989	ET05	Somali
ET05,5	5	80332.8	76868.4	ET05	Somali
ET05,6	6	83621.2	81705.6	ET05	Somali
ET05,7	7	86909.6	86909.6	ET05	Somali
ET05,8	8	89781.6	91917.5	ET05	Somali
ET05,9	9	92653.6	96279.4	ET05	Somali
ET05,10	10	95525.7	99573.4	ET05	Somali
ET05,11	11	98397.7	101377	ET05	Somali
ET05,12	12	101270	101270	ET05	Somali
ET05,13	13	96870.5	99004.3	ET05	Somali
ET05,14	14	92471.2	95038.6	ET05	Somali
ET05,15	15	88071.9	90005.9	ET05	Somali
ET05,16	16	83672.6	84539.7	ET05	Somali
ET05,17	17	79273.3	79273.3	ET05	Somali
ET05,18	18	75608.9	74702.9	ET05	Somali
ET05,19	19	71944.5	70775.5	ET05	Somali
ET05,20	20	68280.1	67301.1	ET05	Somali
ET05,21	21	64615.6	64089.7	ET05	Somali
ET05,22	22	60951.2	60951.2	ET05	Somali
ET05,23	23	58381.3	57762.8	ET05	Somali
ET05,24	24	55811.3	54670.3	ET05	Somali
ET05,25	25	53241.4	51887.1	ET05	Somali
ET05,26	26	50671.5	49626.5	ET05	Somali
ET05,27	27	48101.5	48101.5	ET05	Somali
ET05,28	28	48054.4	47436.6	ET05	Somali
ET05,29	29	48007.4	47400.7	ET05	Somali
ET05,30	30	47960.3	47673.6	ET05	Somali
ET05,31	31	47913.2	47935.5	ET05	Somali
ET05,32	32	47866.2	47866.2	ET05	Somali
ET05,33	33	46718.9	47231.9	ET05	Somali
ET05,34	34	45571.6	46143.9	ET05	Somali
ET05,35	35	44424.4	44799.3	ET05	Somali
ET05,36	36	43277.1	43395.5	ET05	Somali
ET05,37	37	42129.9	42129.9	ET05	Somali
ET05,38	38	40912	41129.8	ET05	Somali
ET05,39	39	39694	40243	ET05	Somali
ET05,40	40	38476.1	39247.2	ET05	Somali
ET05,41	41	37258.2	37920.4	ET05	Somali
ET05,42	42	36040.3	36040.3	ET05	Somali
ET05,43	43	33184.2	33474.3	ET05	Somali
ET05,44	44	30328.1	30448	ET05	Somali
ET05,45	45	27471.9	27276.6	ET05	Somali
ET05,46	46	24615.8	24275.5	ET05	Somali
ET05,47	47	21759.7	21759.7	ET05	Somali
ET05,48	48	20628.6	19953.4	ET05	Somali
ET05,49	49	19497.6	18716.2	ET05	Somali
ET05,50	50	18366.5	17816.6	ET05	Somali
ET05,51	51	17235.4	17023.2	ET05	Somali
ET05,52	52	16104.4	16104.4	ET05	Somali
ET05,53	53	14822.9	14894.1	ET05	Somali
ET05,54	54	13541.4	13487.5	ET05	Somali
ET05,55	55	12259.9	12045.4	ET05	Somali
ET05,56	56	10978.4	10728.3	ET05	Somali
ET05,57	57	9696.87	9696.87	ET05	Somali
ET05,58	58	9322.84	9058.75	ET05	Somali
ET05,59	59	8948.82	8709.79	ET05	Somali
ET05,60	60	8574.79	8492.88	ET05	Somali
ET05,61	61	8200.76	8250.9	ET05	Somali
ET05,62	62	7826.73	7826.73	ET05	Somali
ET05,63	63	6962.73	7111.52	ET05	Somali
ET05,64	64	6098.72	6189.46	ET05	Somali
ET05,65	65	5234.72	5193.01	ET05	Somali
ET05,66	66	4370.71	4254.6	ET05	Somali
ET05,67	67	3506.71	3506.71	ET05	Somali
ET05,68	68	3371.06	3046.32	ET05	Somali
ET05,69	69	3235.41	2828.59	ET05	Somali
ET05,70	70	3099.76	2773.24	ET05	Somali
ET05,71	71	2964.12	2799.96	ET05	Somali
ET05,72	72	2828.47	2828.47	ET05	Somali
ET05,73	73	2676.31	2793.51	ET05	Somali
ET05,74	74	2524.15	2689.99	ET05	Somali
ET05,75	75	2372	2527.88	ET05	Somali
ET05,76	76	2219.84	2317.12	ET05	Somali
ET05,77	77	2067.68	2067.68	ET05	Somali
ET05,78	78	1804.78	1790.83	ET05	Somali
ET05,79	79	1541.87	1503.1	ET05	Somali
ET05,80	80	1278.97	1222.34	ET05	Somali
ET05,81	81	1016.06	966.412	ET05	Somali
ET05,82	82	753.16	753.16	ET05	Somali
ET05,83	83	663.432	595.259	ET05	Somali
ET05,84	84	573.704	484.667	ET05	Somali
ET05,85	85	483.976	408.161	ET05	Somali
ET05,86	86	394.248	352.519	ET05	Somali
ET05,87	87	304.52	304.52	ET05	Somali
ET05,88	88	256.786	253.737	ET05	Somali
ET05,89	89	209.052	200.927	ET05	Somali
ET05,90	90	161.318	149.642	ET05	Somali
ET05,91	91	113.584	103.432	ET05	Somali
ET05,92	92	65.85	65.85	ET05	Somali
ET05,93	93	54.2344	39.4564	ET05	Somali
ET05,94	94	42.6188	22.847	ET05	Somali
ET05,95	95	31.0032	13.6267	ET05	Somali
ET05,96	96	19.3876	9.40009	ET05	Somali
ET05,97	97	7.772	7.772	ET05	Somali
ET05,98	98	6.848	6.73508	ET05	Somali
ET05,99	99	5.924	5.83366	ET05	Somali
ET05,100	100	5	5	ET05	Somali
ET06,<1	<1	23127.1	23127.1	ET06	Benshangul-Gumaz
ET06,1	1	22248.7	22249.2	ET06	Benshangul-Gumaz
ET06,2	2	21370.3	21370.3	ET06	Benshangul-Gumaz
ET06,3	3	20542.8	20492	ET06	Benshangul-Gumaz
ET06,4	4	19715.3	19625.5	ET06	Benshangul-Gumaz
ET06,5	5	18887.7	18784.3	ET06	Benshangul-Gumaz
ET06,6	6	18060.2	17982.2	ET06	Benshangul-Gumaz
ET06,7	7	17232.7	17232.7	ET06	Benshangul-Gumaz
ET06,8	8	16762.1	16550.5	ET06	Benshangul-Gumaz
ET06,9	9	16291.5	15954.4	ET06	Benshangul-Gumaz
ET06,10	10	15820.9	15464	ET06	Benshangul-Gumaz
ET06,11	11	15350.2	15099.1	ET06	Benshangul-Gumaz
ET06,12	12	14879.6	14879.6	ET06	Benshangul-Gumaz
ET06,13	13	14844.5	14809.6	ET06	Benshangul-Gumaz
ET06,14	14	14809.4	14830.8	ET06	Benshangul-Gumaz
ET06,15	15	14774.3	14869.5	ET06	Benshangul-Gumaz
ET06,16	16	14739.1	14851.8	ET06	Benshangul-Gumaz
ET06,17	17	14704	14704	ET06	Benshangul-Gumaz
ET06,18	18	14299.5	14378.3	ET06	Benshangul-Gumaz
ET06,19	19	13894.9	13930.8	ET06	Benshangul-Gumaz
ET06,20	20	13490.4	13444	ET06	Benshangul-Gumaz
ET06,21	21	13085.8	13000	ET06	Benshangul-Gumaz
ET06,22	22	12681.3	12681.3	ET06	Benshangul-Gumaz
ET06,23	23	12511.6	12537.9	ET06	Benshangul-Gumaz
ET06,24	24	12341.9	12491.6	ET06	Benshangul-Gumaz
ET06,25	25	12172.3	12432.3	ET06	Benshangul-Gumaz
ET06,26	26	12002.6	12249.5	ET06	Benshangul-Gumaz
ET06,27	27	11832.9	11832.9	ET06	Benshangul-Gumaz
ET06,28	28	10975.2	11113.7	ET06	Benshangul-Gumaz
ET06,29	29	10117.5	10187.8	ET06	Benshangul-Gumaz
ET06,30	30	9259.83	9192.65	ET06	Benshangul-Gumaz
ET06,31	31	8402.12	8265.73	ET06	Benshangul-Gumaz
ET06,32	32	7544.42	7544.42	ET06	Benshangul-Gumaz
ET06,33	33	7383.51	7125.39	ET06	Benshangul-Gumaz
ET06,34	34	7222.61	6942.4	ET06	Benshangul-Gumaz
ET06,35	35	7061.7	6888.47	ET06	Benshangul-Gumaz
ET06,36	36	6900.8	6856.63	ET06	Benshangul-Gumaz
ET06,37	37	6739.89	6739.89	ET06	Benshangul-Gumaz
ET06,38	38	6343.64	6460.25	ET06	Benshangul-Gumaz
ET06,39	39	5947.38	6055.52	ET06	Benshangul-Gumaz
ET06,40	40	5551.13	5592.48	ET06	Benshangul-Gumaz
ET06,41	41	5154.87	5137.92	ET06	Benshangul-Gumaz
ET06,42	42	4758.62	4758.62	ET06	Benshangul-Gumaz
ET06,43	43	4619.42	4503.23	ET06	Benshangul-Gumaz
ET06,44	44	4480.23	4347.91	ET06	Benshangul-Gumaz
ET06,45	45	4341.03	4250.69	ET06	Benshangul-Gumaz
ET06,46	46	4201.84	4169.59	ET06	Benshangul-Gumaz
ET06,47	47	4062.65	4062.65	ET06	Benshangul-Gumaz
ET06,48	48	3845.97	3898.35	ET06	Benshangul-Gumaz
ET06,49	49	3629.29	3687.05	ET06	Benshangul-Gumaz
ET06,50	50	3412.61	3449.56	ET06	Benshangul-Gumaz
ET06,51	51	3195.93	3206.69	ET06	Benshangul-Gumaz
ET06,52	52	2979.25	2979.25	ET06	Benshangul-Gumaz
ET06,53	53	2828.01	2783.43	ET06	Benshangul-Gumaz
ET06,54	54	2676.76	2616.88	ET06	Benshangul-Gumaz
ET06,55	55	2525.52	2472.61	ET06	Benshangul-Gumaz
ET06,56	56	2374.27	2343.66	ET06	Benshangul-Gumaz
ET06,57	57	2223.03	2223.03	ET06	Benshangul-Gumaz
ET06,58	58	2113.3	2105.14	ET06	Benshangul-Gumaz
ET06,59	59	2003.57	1989.96	ET06	Benshangul-Gumaz
ET06,60	60	1893.84	1878.87	ET06	Benshangul-Gumaz
ET06,61	61	1784.11	1773.22	ET06	Benshangul-Gumaz
ET06,62	62	1674.38	1674.38	ET06	Benshangul-Gumaz
ET06,63	63	1588.9	1583.06	ET06	Benshangul-Gumaz
ET06,64	64	1503.41	1497.28	ET06	Benshangul-Gumaz
ET06,65	65	1417.93	1414.42	ET06	Benshangul-Gumaz
ET06,66	66	1332.44	1331.86	ET06	Benshangul-Gumaz
ET06,67	67	1246.96	1246.96	ET06	Benshangul-Gumaz
ET06,68	68	1160.52	1158.05	ET06	Benshangul-Gumaz
ET06,69	69	1074.08	1067.28	ET06	Benshangul-Gumaz
ET06,70	70	987.637	977.743	ET06	Benshangul-Gumaz
ET06,71	71	901.196	892.535	ET06	Benshangul-Gumaz
ET06,72	72	814.755	814.755	ET06	Benshangul-Gumaz
ET06,73	73	757.733	746.573	ET06	Benshangul-Gumaz
ET06,74	74	700.711	686.443	ET06	Benshangul-Gumaz
ET06,75	75	643.689	631.894	ET06	Benshangul-Gumaz
ET06,76	76	586.667	580.452	ET06	Benshangul-Gumaz
ET06,77	77	529.645	529.645	ET06	Benshangul-Gumaz
ET06,78	78	479.386	477.637	ET06	Benshangul-Gumaz
ET06,79	79	429.127	425.148	ET06	Benshangul-Gumaz
ET06,80	80	378.868	373.533	ET06	Benshangul-Gumaz
ET06,81	81	328.609	324.148	ET06	Benshangul-Gumaz
ET06,82	82	278.35	278.35	ET06	Benshangul-Gumaz
ET06,83	83	245.202	237.191	ET06	Benshangul-Gumaz
ET06,84	84	212.053	200.506	ET06	Benshangul-Gumaz
ET06,85	85	178.905	167.826	ET06	Benshangul-Gumaz
ET06,86	86	145.756	138.683	ET06	Benshangul-Gumaz
ET06,87	87	112.608	112.608	ET06	Benshangul-Gumaz
ET06,88	88	94.9464	89.2315	ET06	Benshangul-Gumaz
ET06,89	89	77.2848	68.5832	ET06	Benshangul-Gumaz
ET06,90	90	59.6232	50.7924	ET06	Benshangul-Gumaz
ET06,91	91	41.9616	35.9882	ET06	Benshangul-Gumaz
ET06,92	92	24.3	24.3	ET06	Benshangul-Gumaz
ET06,93	93	20.02	15.7431	ET06	Benshangul-Gumaz
ET06,94	94	15.74	9.87804	ET06	Benshangul-Gumaz
ET06,95	95	11.46	6.15139	ET06	Benshangul-Gumaz
ET06,96	96	7.18	4.00982	ET06	Benshangul-Gumaz
ET06,97	97	2.9	2.9	ET06	Benshangul-Gumaz
ET06,98	98	2.6	2.33422	ET06	Benshangul-Gumaz
ET06,99	99	2.3	2.08738	ET06	Benshangul-Gumaz
ET06,100	100	2	2	ET06	Benshangul-Gumaz
ET07,<1	<1	434878	434878	ET07	SouthernNations,NationalitiesandPeoples
ET07,1	1	418321	416706	ET07	SouthernNations,NationalitiesandPeoples
ET07,2	2	401765	401765	ET07	SouthernNations,NationalitiesandPeoples
ET07,3	3	396640	392384	ET07	SouthernNations,NationalitiesandPeoples
ET07,4	4	391516	387297	ET07	SouthernNations,NationalitiesandPeoples
ET07,5	5	386392	384338	ET07	SouthernNations,NationalitiesandPeoples
ET07,6	6	381268	381342	ET07	SouthernNations,NationalitiesandPeoples
ET07,7	7	376143	376143	ET07	SouthernNations,NationalitiesandPeoples
ET07,8	8	363426	367146	ET07	SouthernNations,NationalitiesandPeoples
ET07,9	9	350708	355035	ET07	SouthernNations,NationalitiesandPeoples
ET07,10	10	337990	341063	ET07	SouthernNations,NationalitiesandPeoples
ET07,11	11	325273	326485	ET07	SouthernNations,NationalitiesandPeoples
ET07,12	12	312555	312555	ET07	SouthernNations,NationalitiesandPeoples
ET07,13	13	301753	300223	ET07	SouthernNations,NationalitiesandPeoples
ET07,14	14	290951	289224	ET07	SouthernNations,NationalitiesandPeoples
ET07,15	15	280149	278990	ET07	SouthernNations,NationalitiesandPeoples
ET07,16	16	269346	268953	ET07	SouthernNations,NationalitiesandPeoples
ET07,17	17	258544	258544	ET07	SouthernNations,NationalitiesandPeoples
ET07,18	18	249285	247445	ET07	SouthernNations,NationalitiesandPeoples
ET07,19	19	240025	236336	ET07	SouthernNations,NationalitiesandPeoples
ET07,20	20	230766	226147	ET07	SouthernNations,NationalitiesandPeoples
ET07,21	21	221506	217807	ET07	SouthernNations,NationalitiesandPeoples
ET07,22	22	212247	212247	ET07	SouthernNations,NationalitiesandPeoples
ET07,23	23	210643	209960	ET07	SouthernNations,NationalitiesandPeoples
ET07,24	24	209040	209698	ET07	SouthernNations,NationalitiesandPeoples
ET07,25	25	207436	209778	ET07	SouthernNations,NationalitiesandPeoples
ET07,26	26	205833	208516	ET07	SouthernNations,NationalitiesandPeoples
ET07,27	27	204229	204229	ET07	SouthernNations,NationalitiesandPeoples
ET07,28	28	193595	195813	ET07	SouthernNations,NationalitiesandPeoples
ET07,29	29	182961	184488	ET07	SouthernNations,NationalitiesandPeoples
ET07,30	30	172327	172054	ET07	SouthernNations,NationalitiesandPeoples
ET07,31	31	161693	160311	ET07	SouthernNations,NationalitiesandPeoples
ET07,32	32	151059	151059	ET07	SouthernNations,NationalitiesandPeoples
ET07,33	33	148241	145553	ET07	SouthernNations,NationalitiesandPeoples
ET07,34	34	145424	142864	ET07	SouthernNations,NationalitiesandPeoples
ET07,35	35	142606	141520	ET07	SouthernNations,NationalitiesandPeoples
ET07,36	36	139788	140046	ET07	SouthernNations,NationalitiesandPeoples
ET07,37	37	136970	136970	ET07	SouthernNations,NationalitiesandPeoples
ET07,38	38	129438	131245	ET07	SouthernNations,NationalitiesandPeoples
ET07,39	39	121906	123530	ET07	SouthernNations,NationalitiesandPeoples
ET07,40	40	114374	114911	ET07	SouthernNations,NationalitiesandPeoples
ET07,41	41	106842	106476	ET07	SouthernNations,NationalitiesandPeoples
ET07,42	42	99310.3	99310.3	ET07	SouthernNations,NationalitiesandPeoples
ET07,43	43	96012	94198.6	ET07	SouthernNations,NationalitiesandPeoples
ET07,44	44	92713.7	90718.2	ET07	SouthernNations,NationalitiesandPeoples
ET07,45	45	89415.4	88144.6	ET07	SouthernNations,NationalitiesandPeoples
ET07,46	46	86117.1	85752.9	ET07	SouthernNations,NationalitiesandPeoples
ET07,47	47	82818.8	82818.8	ET07	SouthernNations,NationalitiesandPeoples
ET07,48	48	78179.9	78817.2	ET07	SouthernNations,NationalitiesandPeoples
ET07,49	49	73541	74022.8	ET07	SouthernNations,NationalitiesandPeoples
ET07,50	50	68902.1	68909.6	ET07	SouthernNations,NationalitiesandPeoples
ET07,51	51	64263.2	63952	ET07	SouthernNations,NationalitiesandPeoples
ET07,52	52	59624.3	59624.3	ET07	SouthernNations,NationalitiesandPeoples
ET07,53	53	57320.3	56273.1	ET07	SouthernNations,NationalitiesandPeoples
ET07,54	54	55016.3	53735.8	ET07	SouthernNations,NationalitiesandPeoples
ET07,55	55	52712.4	51722.1	ET07	SouthernNations,NationalitiesandPeoples
ET07,56	56	50408.4	49941.7	ET07	SouthernNations,NationalitiesandPeoples
ET07,57	57	48104.4	48104.4	ET07	SouthernNations,NationalitiesandPeoples
ET07,58	58	45736.4	45986.9	ET07	SouthernNations,NationalitiesandPeoples
ET07,59	59	43368.3	43633.1	ET07	SouthernNations,NationalitiesandPeoples
ET07,60	60	41000.2	41154.1	ET07	SouthernNations,NationalitiesandPeoples
ET07,61	61	38632.1	38660.8	ET07	SouthernNations,NationalitiesandPeoples
ET07,62	62	36264	36264	ET07	SouthernNations,NationalitiesandPeoples
ET07,63	63	34214.4	34046	ET07	SouthernNations,NationalitiesandPeoples
ET07,64	64	32164.8	31973.9	ET07	SouthernNations,NationalitiesandPeoples
ET07,65	65	30115.1	29985.9	ET07	SouthernNations,NationalitiesandPeoples
ET07,66	66	28065.5	28020.5	ET07	SouthernNations,NationalitiesandPeoples
ET07,67	67	26015.9	26015.9	ET07	SouthernNations,NationalitiesandPeoples
ET07,68	68	24081.8	23935.3	ET07	SouthernNations,NationalitiesandPeoples
ET07,69	69	22147.6	21841	ET07	SouthernNations,NationalitiesandPeoples
ET07,70	70	20213.5	19819.8	ET07	SouthernNations,NationalitiesandPeoples
ET07,71	71	18279.4	17958.9	ET07	SouthernNations,NationalitiesandPeoples
ET07,72	72	16345.2	16345.2	ET07	SouthernNations,NationalitiesandPeoples
ET07,73	73	15300.4	15034.6	ET07	SouthernNations,NationalitiesandPeoples
ET07,74	74	14255.6	13957.5	ET07	SouthernNations,NationalitiesandPeoples
ET07,75	75	13210.8	13013.4	ET07	SouthernNations,NationalitiesandPeoples
ET07,76	76	12166	12101.5	ET07	SouthernNations,NationalitiesandPeoples
ET07,77	77	11121.2	11121.2	ET07	SouthernNations,NationalitiesandPeoples
ET07,78	78	9955.65	10000.8	ET07	SouthernNations,NationalitiesandPeoples
ET07,79	79	8790.13	8784.55	ET07	SouthernNations,NationalitiesandPeoples
ET07,80	80	7624.62	7545.78	ET07	SouthernNations,NationalitiesandPeoples
ET07,81	81	6459.1	6357.71	ET07	SouthernNations,NationalitiesandPeoples
ET07,82	82	5293.59	5293.59	ET07	SouthernNations,NationalitiesandPeoples
ET07,83	83	4662.89	4408.64	ET07	SouthernNations,NationalitiesandPeoples
ET07,84	84	4032.2	3685.86	ET07	SouthernNations,NationalitiesandPeoples
ET07,85	85	3401.5	3090.21	ET07	SouthernNations,NationalitiesandPeoples
ET07,86	86	2770.8	2586.64	ET07	SouthernNations,NationalitiesandPeoples
ET07,87	87	2140.1	2140.1	ET07	SouthernNations,NationalitiesandPeoples
ET07,88	88	1804.57	1722.97	ET07	SouthernNations,NationalitiesandPeoples
ET07,89	89	1469.04	1337.23	ET07	SouthernNations,NationalitiesandPeoples
ET07,90	90	1133.51	992.292	ET07	SouthernNations,NationalitiesandPeoples
ET07,91	91	797.981	697.563	ET07	SouthernNations,NationalitiesandPeoples
ET07,92	92	462.45	462.45	ET07	SouthernNations,NationalitiesandPeoples
ET07,93	93	380.887	292.712	ET07	SouthernNations,NationalitiesandPeoples
ET07,94	94	299.324	179.528	ET07	SouthernNations,NationalitiesandPeoples
ET07,95	95	217.762	110.432	ET07	SouthernNations,NationalitiesandPeoples
ET07,96	96	136.199	72.957	ET07	SouthernNations,NationalitiesandPeoples
ET07,97	97	54.636	54.636	ET07	SouthernNations,NationalitiesandPeoples
ET07,98	98	48.424	44.7087	ET07	SouthernNations,NationalitiesandPeoples
ET07,99	99	42.212	39.2398	ET07	SouthernNations,NationalitiesandPeoples
ET07,100	100	36	36	ET07	SouthernNations,NationalitiesandPeoples
ET12,<1	<1	9625.91	9625.91	ET12	GambelaPeoples
ET12,1	1	9260.3	9228.99	ET12	GambelaPeoples
ET12,2	2	8894.7	8894.7	ET12	GambelaPeoples
ET12,3	3	8746.66	8668.06	ET12	GambelaPeoples
ET12,4	4	8598.62	8523.71	ET12	GambelaPeoples
ET12,5	5	8450.58	8418.65	ET12	GambelaPeoples
ET12,6	6	8302.54	8309.91	ET12	GambelaPeoples
ET12,7	7	8154.5	8154.5	ET12	GambelaPeoples
ET12,8	8	7920.49	7923.93	ET12	GambelaPeoples
ET12,9	9	7686.48	7647.68	ET12	GambelaPeoples
ET12,10	10	7452.47	7369.71	ET12	GambelaPeoples
ET12,11	11	7218.46	7133.98	ET12	GambelaPeoples
ET12,12	12	6984.45	6984.45	ET12	GambelaPeoples
ET12,13	13	7039.34	6950.61	ET12	GambelaPeoples
ET12,14	14	7094.22	7004.04	ET12	GambelaPeoples
ET12,15	15	7149.1	7101.82	ET12	GambelaPeoples
ET12,16	16	7203.99	7201.06	ET12	GambelaPeoples
ET12,17	17	7258.87	7258.87	ET12	GambelaPeoples
ET12,18	18	7194.75	7244.44	ET12	GambelaPeoples
ET12,19	19	7130.64	7175.42	ET12	GambelaPeoples
ET12,20	20	7066.52	7081.55	ET12	GambelaPeoples
ET12,21	21	7002.4	6992.59	ET12	GambelaPeoples
ET12,22	22	6938.29	6938.29	ET12	GambelaPeoples
ET12,23	23	6897.09	6936.42	ET12	GambelaPeoples
ET12,24	24	6855.89	6956.93	ET12	GambelaPeoples
ET12,25	25	6814.69	6957.77	ET12	GambelaPeoples
ET12,26	26	6773.49	6896.9	ET12	GambelaPeoples
ET12,27	27	6732.29	6732.29	ET12	GambelaPeoples
ET12,28	28	6344.34	6437.19	ET12	GambelaPeoples
ET12,29	29	5956.39	6045.99	ET12	GambelaPeoples
ET12,30	30	5568.44	5608.36	ET12	GambelaPeoples
ET12,31	31	5180.48	5173.99	ET12	GambelaPeoples
ET12,32	32	4792.53	4792.53	ET12	GambelaPeoples
ET12,33	33	4593.86	4500.73	ET12	GambelaPeoples
ET12,34	34	4395.19	4283.51	ET12	GambelaPeoples
ET12,35	35	4196.51	4112.86	ET12	GambelaPeoples
ET12,36	36	3997.84	3960.75	ET12	GambelaPeoples
ET12,37	37	3799.17	3799.17	ET12	GambelaPeoples
ET12,38	38	3584.33	3606.94	ET12	GambelaPeoples
ET12,39	39	3369.5	3390.32	ET12	GambelaPeoples
ET12,40	40	3154.66	3162.39	ET12	GambelaPeoples
ET12,41	41	2939.83	2936.25	ET12	GambelaPeoples
ET12,42	42	2725	2725	ET12	GambelaPeoples
ET12,43	43	2573.5	2538.65	ET12	GambelaPeoples
ET12,44	44	2422.01	2375	ET12	GambelaPeoples
ET12,45	45	2270.51	2228.78	ET12	GambelaPeoples
ET12,46	46	2119.02	2094.71	ET12	GambelaPeoples
ET12,47	47	1967.53	1967.53	ET12	GambelaPeoples
ET12,48	48	1848.95	1842.94	ET12	GambelaPeoples
ET12,49	49	1730.37	1720.66	ET12	GambelaPeoples
ET12,50	50	1611.79	1601.38	ET12	GambelaPeoples
ET12,51	51	1493.21	1485.8	ET12	GambelaPeoples
ET12,52	52	1374.63	1374.63	ET12	GambelaPeoples
ET12,53	53	1286.4	1268.75	ET12	GambelaPeoples
ET12,54	54	1198.17	1169.83	ET12	GambelaPeoples
ET12,55	55	1109.95	1079.74	ET12	GambelaPeoples
ET12,56	56	1021.72	1000.34	ET12	GambelaPeoples
ET12,57	57	933.498	933.498	ET12	GambelaPeoples
ET12,58	58	891.172	880.021	ET12	GambelaPeoples
ET12,59	59	848.847	836.541	ET12	GambelaPeoples
ET12,60	60	806.521	798.635	ET12	GambelaPeoples
ET12,61	61	764.196	761.885	ET12	GambelaPeoples
ET12,62	62	721.87	721.87	ET12	GambelaPeoples
ET12,63	63	667.422	675.222	ET12	GambelaPeoples
ET12,64	64	612.973	622.781	ET12	GambelaPeoples
ET12,65	65	558.524	566.44	ET12	GambelaPeoples
ET12,66	66	504.076	508.091	ET12	GambelaPeoples
ET12,67	67	449.627	449.627	ET12	GambelaPeoples
ET12,68	68	401.944	392.855	ET12	GambelaPeoples
ET12,69	69	354.261	339.244	ET12	GambelaPeoples
ET12,70	70	306.579	290.177	ET12	GambelaPeoples
ET12,71	71	258.896	247.039	ET12	GambelaPeoples
ET12,72	72	211.213	211.213	ET12	GambelaPeoples
ET12,73	73	193.167	183.529	ET12	GambelaPeoples
ET12,74	74	175.121	162.603	ET12	GambelaPeoples
ET12,75	75	157.075	146.496	ET12	GambelaPeoples
ET12,76	76	139.029	133.269	ET12	GambelaPeoples
ET12,77	77	120.983	120.983	ET12	GambelaPeoples
ET12,78	78	108.414	108.118	ET12	GambelaPeoples
ET12,79	79	95.8458	94.8291	ET12	GambelaPeoples
ET12,80	80	83.2772	81.6878	ET12	GambelaPeoples
ET12,81	81	70.7086	69.2672	ET12	GambelaPeoples
ET12,82	82	58.14	58.14	ET12	GambelaPeoples
ET12,83	83	51.2224	48.7317	ET12	GambelaPeoples
ET12,84	84	44.3048	40.879	ET12	GambelaPeoples
ET12,85	85	37.3872	34.2718	ET12	GambelaPeoples
ET12,86	86	30.4696	28.5996	ET12	GambelaPeoples
ET12,87	87	23.552	23.552	ET12	GambelaPeoples
ET12,88	88	19.8616	18.885	ET12	GambelaPeoples
ET12,89	89	16.1712	14.6193	ET12	GambelaPeoples
ET12,90	90	12.4808	10.8419	ET12	GambelaPeoples
ET12,91	91	8.7904	7.63984	ET12	GambelaPeoples
ET12,92	92	5.1	5.1	ET12	GambelaPeoples
ET12,93	93	4.196	3.27102	ET12	GambelaPeoples
ET12,94	94	3.292	2.0479	ET12	GambelaPeoples
ET12,95	95	2.388	1.28728	ET12	GambelaPeoples
ET12,96	96	1.484	0.84577	ET12	GambelaPeoples
ET12,97	97	0.58	0.58	ET12	GambelaPeoples
ET12,98	98	0.386667	0.368689	ET12	GambelaPeoples
ET12,99	99	0.193333	0.178951	ET12	GambelaPeoples
ET12,100	100	0	-1.11022e-16	ET12	GambelaPeoples
ET13,<1	<1	4146.41	4146.41	ET13	HarariPeople
ET13,1	1	3988.92	3983.64	ET13	HarariPeople
ET13,2	2	3831.43	3831.43	ET13	HarariPeople
ET13,3	3	3718.56	3697.69	ET13	HarariPeople
ET13,4	4	3605.68	3579.73	ET13	HarariPeople
ET13,5	5	3492.81	3472.21	ET13	HarariPeople
ET13,6	6	3379.94	3369.76	ET13	HarariPeople
ET13,7	7	3267.06	3267.06	ET13	HarariPeople
ET13,8	8	3199.4	3161.69	ET13	HarariPeople
ET13,9	9	3131.74	3062.94	ET13	HarariPeople
ET13,10	10	3064.08	2983.05	ET13	HarariPeople
ET13,11	11	2996.42	2934.25	ET13	HarariPeople
ET13,12	12	2928.76	2928.76	ET13	HarariPeople
ET13,13	13	2996.73	2973.14	ET13	HarariPeople
ET13,14	14	3064.71	3051.19	ET13	HarariPeople
ET13,15	15	3132.68	3141.04	ET13	HarariPeople
ET13,16	16	3200.65	3220.81	ET13	HarariPeople
ET13,17	17	3268.63	3268.63	ET13	HarariPeople
ET13,18	18	3224.33	3268.89	ET13	HarariPeople
ET13,19	19	3180.04	3231.11	ET13	HarariPeople
ET13,20	20	3135.75	3171.04	ET13	HarariPeople
ET13,21	21	3091.45	3104.47	ET13	HarariPeople
ET13,22	22	3047.16	3047.16	ET13	HarariPeople
ET13,23	23	3000.21	3009.77	ET13	HarariPeople
ET13,24	24	2953.27	2982.52	ET13	HarariPeople
ET13,25	25	2906.32	2950.48	ET13	HarariPeople
ET13,26	26	2859.38	2898.76	ET13	HarariPeople
ET13,27	27	2812.43	2812.43	ET13	HarariPeople
ET13,28	28	2656.12	2682.13	ET13	HarariPeople
ET13,29	29	2499.8	2520.57	ET13	HarariPeople
ET13,30	30	2343.49	2346	ET13	HarariPeople
ET13,31	31	2187.17	2176.68	ET13	HarariPeople
ET13,32	32	2030.86	2030.86	ET13	HarariPeople
ET13,33	33	1961.31	1921.9	ET13	HarariPeople
ET13,34	34	1891.77	1843.67	ET13	HarariPeople
ET13,35	35	1822.22	1785.15	ET13	HarariPeople
ET13,36	36	1752.67	1735.31	ET13	HarariPeople
ET13,37	37	1683.13	1683.13	ET13	HarariPeople
ET13,38	38	1606.25	1619.96	ET13	HarariPeople
ET13,39	39	1529.37	1546.7	ET13	HarariPeople
ET13,40	40	1452.5	1466.57	ET13	HarariPeople
ET13,41	41	1375.62	1382.84	ET13	HarariPeople
ET13,42	42	1298.75	1298.75	ET13	HarariPeople
ET13,43	43	1233.98	1217.46	ET13	HarariPeople
ET13,44	44	1169.2	1141.75	ET13	HarariPeople
ET13,45	45	1104.43	1074.3	ET13	HarariPeople
ET13,46	46	1039.66	1017.78	ET13	HarariPeople
ET13,47	47	974.886	974.886	ET13	HarariPeople
ET13,48	48	953.32	946.755	ET13	HarariPeople
ET13,49	49	931.755	928.415	ET13	HarariPeople
ET13,50	50	910.19	913.357	ET13	HarariPeople
ET13,51	51	888.624	895.075	ET13	HarariPeople
ET13,52	52	867.059	867.059	ET13	HarariPeople
ET13,53	53	823.738	825.181	ET13	HarariPeople
ET13,54	54	780.418	774.822	ET13	HarariPeople
ET13,55	55	737.097	723.741	ET13	HarariPeople
ET13,56	56	693.776	679.699	ET13	HarariPeople
ET13,57	57	650.455	650.455	ET13	HarariPeople
ET13,58	58	652.709	641.081	ET13	HarariPeople
ET13,59	59	654.963	645.892	ET13	HarariPeople
ET13,60	60	657.217	656.518	ET13	HarariPeople
ET13,61	61	659.471	664.586	ET13	HarariPeople
ET13,62	62	661.725	661.725	ET13	HarariPeople
ET13,63	63	625.671	641.89	ET13	HarariPeople
ET13,64	64	589.617	608.35	ET13	HarariPeople
ET13,65	65	553.563	566.7	ET13	HarariPeople
ET13,66	66	517.509	522.537	ET13	HarariPeople
ET13,67	67	481.455	481.455	ET13	HarariPeople
ET13,68	68	456.308	447.752	ET13	HarariPeople
ET13,69	69	431.161	420.527	ET13	HarariPeople
ET13,70	70	406.013	397.58	ET13	HarariPeople
ET13,71	71	380.866	376.71	ET13	HarariPeople
ET13,72	72	355.718	355.718	ET13	HarariPeople
ET13,73	73	332.177	332.933	ET13	HarariPeople
ET13,74	74	308.635	308.797	ET13	HarariPeople
ET13,75	75	285.094	284.284	ET13	HarariPeople
ET13,76	76	261.552	260.364	ET13	HarariPeople
ET13,77	77	238.011	238.011	ET13	HarariPeople
ET13,78	78	220.049	217.911	ET13	HarariPeople
ET13,79	79	202.086	199.615	ET13	HarariPeople
ET13,80	80	184.124	182.388	ET13	HarariPeople
ET13,81	81	166.162	165.494	ET13	HarariPeople
ET13,82	82	148.2	148.2	ET13	HarariPeople
ET13,83	83	130.557	130.01	ET13	HarariPeople
ET13,84	84	112.914	111.389	ET13	HarariPeople
ET13,85	85	95.2704	93.0418	ET13	HarariPeople
ET13,86	86	77.6272	75.6718	ET13	HarariPeople
ET13,87	87	59.984	59.984	ET13	HarariPeople
ET13,88	88	50.5672	46.5344	ET13	HarariPeople
ET13,89	89	41.1504	35.2862	ET13	HarariPeople
ET13,90	90	31.7336	26.0544	ET13	HarariPeople
ET13,91	91	22.3168	18.654	ET13	HarariPeople
ET13,92	92	12.9	12.9	ET13	HarariPeople
ET13,93	93	10.6216	8.6006	ET13	HarariPeople
ET13,94	94	8.3432	5.53712	ET13	HarariPeople
ET13,95	95	6.0648	3.48415	ET13	HarariPeople
ET13,96	96	3.7864	2.21625	ET13	HarariPeople
ET13,97	97	1.508	1.508	ET13	HarariPeople
ET13,98	98	1.33867	1.15298	ET13	HarariPeople
ET13,99	99	1.16933	1.02079	ET13	HarariPeople
ET13,100	100	1	1	ET13	HarariPeople
ET14,<1	<1	31779.4	31779.4	ET14	AddisAbeba
ET14,1	1	30572.3	30533.6	ET14	AddisAbeba
ET14,2	2	29365.3	29365.3	ET14	AddisAbeba
ET14,3	3	28852.9	28347	ET14	AddisAbeba
ET14,4	4	28340.5	27532.6	ET14	AddisAbeba
ET14,5	5	27828	26971.1	ET14	AddisAbeba
ET14,6	6	27315.6	26711.6	ET14	AddisAbeba
ET14,7	7	26803.2	26803.2	ET14	AddisAbeba
ET14,8	8	28862.5	27317.9	ET14	AddisAbeba
ET14,9	9	30921.8	28418.7	ET14	AddisAbeba
ET14,10	10	32981.1	30292	ET14	AddisAbeba
ET14,11	11	35040.4	33123.6	ET14	AddisAbeba
ET14,12	12	37099.7	37099.7	ET14	AddisAbeba
ET14,13	13	42307.3	42266.1	ET14	AddisAbeba
ET14,14	14	47515	48108.2	ET14	AddisAbeba
ET14,15	15	52722.6	53970.8	ET14	AddisAbeba
ET14,16	16	57930.3	59199.1	ET14	AddisAbeba
ET14,17	17	63138	63138	ET14	AddisAbeba
ET14,18	18	63164.5	65314.1	ET14	AddisAbeba
ET14,19	19	63191.1	65980.6	ET14	AddisAbeba
ET14,20	20	63217.7	65572.4	ET14	AddisAbeba
ET14,21	21	63244.2	64524.2	ET14	AddisAbeba
ET14,22	22	63270.8	63270.8	ET14	AddisAbeba
ET14,23	23	61432.7	62126.5	ET14	AddisAbeba
ET14,24	24	59594.6	60923.6	ET14	AddisAbeba
ET14,25	25	57756.5	59373.8	ET14	AddisAbeba
ET14,26	26	55918.4	57188.8	ET14	AddisAbeba
ET14,27	27	54080.3	54080.3	ET14	AddisAbeba
ET14,28	28	49662.4	49899.3	ET14	AddisAbeba
ET14,29	29	45244.5	45053.2	ET14	AddisAbeba
ET14,30	30	40826.5	40088.6	ET14	AddisAbeba
ET14,31	31	36408.6	35552.2	ET14	AddisAbeba
ET14,32	32	31990.7	31990.7	ET14	AddisAbeba
ET14,33	33	30904.4	29779.5	ET14	AddisAbeba
ET14,34	34	29818	28610.3	ET14	AddisAbeba
ET14,35	35	28731.7	28003.5	ET14	AddisAbeba
ET14,36	36	27645.4	27479.6	ET14	AddisAbeba
ET14,37	37	26559	26559	ET14	AddisAbeba
ET14,38	38	24610.3	24903.1	ET14	AddisAbeba
ET14,39	39	22661.5	22735.8	ET14	AddisAbeba
ET14,40	40	20712.7	20422.2	ET14	AddisAbeba
ET14,41	41	18764	18327	ET14	AddisAbeba
ET14,42	42	16815.2	16815.2	ET14	AddisAbeba
ET14,43	43	16814.3	16139.9	ET14	AddisAbeba
ET14,44	44	16813.5	16107.3	ET14	AddisAbeba
ET14,45	45	16812.6	16412	ET14	AddisAbeba
ET14,46	46	16811.8	16748.3	ET14	AddisAbeba
ET14,47	47	16810.9	16810.9	ET14	AddisAbeba
ET14,48	48	16041	16379.3	ET14	AddisAbeba
ET14,49	49	15271.2	15573.4	ET14	AddisAbeba
ET14,50	50	14501.3	14598.4	ET14	AddisAbeba
ET14,51	51	13731.4	13659.5	ET14	AddisAbeba
ET14,52	52	12961.5	12961.5	ET14	AddisAbeba
ET14,53	53	12822.8	12645.8	ET14	AddisAbeba
ET14,54	54	12684	12597.4	ET14	AddisAbeba
ET14,55	55	12545.3	12637.5	ET14	AddisAbeba
ET14,56	56	12406.5	12587.2	ET14	AddisAbeba
ET14,57	57	12267.8	12267.8	ET14	AddisAbeba
ET14,58	58	11348.2	11558.7	ET14	AddisAbeba
ET14,59	59	10428.6	10572.9	ET14	AddisAbeba
ET14,60	60	9508.97	9481.92	ET14	AddisAbeba
ET14,61	61	8589.36	8457.07	ET14	AddisAbeba
ET14,62	62	7669.75	7669.75	ET14	AddisAbeba
ET14,63	63	7534.8	7240.96	ET14	AddisAbeba
ET14,64	64	7399.85	7090.09	ET14	AddisAbeba
ET14,65	65	7264.89	7086.14	ET14	AddisAbeba
ET14,66	66	7129.94	7098.11	ET14	AddisAbeba
ET14,67	67	6994.99	6994.99	ET14	AddisAbeba
ET14,68	68	6491.91	6680.27	ET14	AddisAbeba
ET14,69	69	5988.84	6195.42	ET14	AddisAbeba
ET14,70	70	5485.76	5616.39	ET14	AddisAbeba
ET14,71	71	4982.68	5019.13	ET14	AddisAbeba
ET14,72	72	4479.61	4479.61	ET14	AddisAbeba
ET14,73	73	4172.75	4054.88	ET14	AddisAbeba
ET14,74	74	3865.89	3726.46	ET14	AddisAbeba
ET14,75	75	3559.03	3456.98	ET14	AddisAbeba
ET14,76	76	3252.18	3209.06	ET14	AddisAbeba
ET14,77	77	2945.32	2945.32	ET14	AddisAbeba
ET14,78	78	2623.7	2638.44	ET14	AddisAbeba
ET14,79	79	2302.08	2301.27	ET14	AddisAbeba
ET14,80	80	1980.46	1956.74	ET14	AddisAbeba
ET14,81	81	1658.84	1627.75	ET14	AddisAbeba
ET14,82	82	1337.22	1337.22	ET14	AddisAbeba
ET14,83	83	1177.89	1102.28	ET14	AddisAbeba
ET14,84	84	1018.57	916.928	ET14	AddisAbeba
ET14,85	85	859.243	769.384	ET14	AddisAbeba
ET14,86	86	699.918	647.866	ET14	AddisAbeba
ET14,87	87	540.592	540.592	ET14	AddisAbeba
ET14,88	88	455.844	438.271	ET14	AddisAbeba
ET14,89	89	371.095	341.575	ET14	AddisAbeba
ET14,90	90	286.347	253.665	ET14	AddisAbeba
ET14,91	91	201.598	177.702	ET14	AddisAbeba
ET14,92	92	116.85	116.85	ET14	AddisAbeba
ET14,93	93	96.2408	73.1804	ET14	AddisAbeba
ET14,94	94	75.6316	44.4117	ET14	AddisAbeba
ET14,95	95	55.0224	27.1732	ET14	AddisAbeba
ET14,96	96	34.4132	18.0942	ET14	AddisAbeba
ET14,97	97	13.804	13.804	ET14	AddisAbeba
ET14,98	98	12.2027	11.4149	ET14	AddisAbeba
ET14,99	99	10.6013	9.97108	ET14	AddisAbeba
ET14,100	100	9	9	ET14	AddisAbeba
ET15,<1	<1	7130.31	7130.31	ET15	DireDawa
ET15,1	1	6859.48	6849.2	ET15	DireDawa
ET15,2	2	6588.66	6588.66	ET15	DireDawa
ET15,3	3	6404.32	6364.06	ET15	DireDawa
ET15,4	4	6219.97	6170.09	ET15	DireDawa
ET15,5	5	6035.63	5996.24	ET15	DireDawa
ET15,6	6	5851.29	5832.02	ET15	DireDawa
ET15,7	7	5666.94	5666.94	ET15	DireDawa
ET15,8	8	5585.68	5496.89	ET15	DireDawa
ET15,9	9	5504.42	5343.36	ET15	DireDawa
ET15,10	10	5423.16	5234.22	ET15	DireDawa
ET15,11	11	5341.9	5197.36	ET15	DireDawa
ET15,12	12	5260.63	5260.63	ET15	DireDawa
ET15,13	13	5487.62	5438.66	ET15	DireDawa
ET15,14	14	5714.61	5692.94	ET15	DireDawa
ET15,15	15	5941.6	5971.7	ET15	DireDawa
ET15,16	16	6168.59	6223.17	ET15	DireDawa
ET15,17	17	6395.58	6395.58	ET15	DireDawa
ET15,18	18	6324.41	6451.39	ET15	DireDawa
ET15,19	19	6253.24	6410.04	ET15	DireDawa
ET15,20	20	6182.06	6305.2	ET15	DireDawa
ET15,21	21	6110.89	6170.53	ET15	DireDawa
ET15,22	22	6039.72	6039.72	ET15	DireDawa
ET15,23	23	5911.59	5936.65	ET15	DireDawa
ET15,24	24	5783.45	5846.08	ET15	DireDawa
ET15,25	25	5655.32	5742.97	ET15	DireDawa
ET15,26	26	5527.19	5602.3	ET15	DireDawa
ET15,27	27	5399.05	5399.05	ET15	DireDawa
ET15,28	28	5088.44	5118.41	ET15	DireDawa
ET15,29	29	4777.82	4786.47	ET15	DireDawa
ET15,30	30	4467.21	4439.54	ET15	DireDawa
ET15,31	31	4156.59	4113.94	ET15	DireDawa
ET15,32	32	3845.97	3845.97	ET15	DireDawa
ET15,33	33	3735.33	3661.18	ET15	DireDawa
ET15,34	34	3624.69	3541.9	ET15	DireDawa
ET15,35	35	3514.05	3459.69	ET15	DireDawa
ET15,36	36	3403.41	3386.13	ET15	DireDawa
ET15,37	37	3292.77	3292.77	ET15	DireDawa
ET15,38	38	3118.34	3158.26	ET15	DireDawa
ET15,39	39	2943.92	2989.66	ET15	DireDawa
ET15,40	40	2769.49	2801.09	ET15	DireDawa
ET15,41	41	2595.07	2606.71	ET15	DireDawa
ET15,42	42	2420.64	2420.64	ET15	DireDawa
ET15,43	43	2302.99	2254.82	ET15	DireDawa
ET15,44	44	2185.33	2112.27	ET15	DireDawa
ET15,45	45	2067.68	1993.8	ET15	DireDawa
ET15,46	46	1950.03	1900.23	ET15	DireDawa
ET15,47	47	1832.37	1832.37	ET15	DireDawa
ET15,48	48	1791.6	1788.81	ET15	DireDawa
ET15,49	49	1750.82	1759.2	ET15	DireDawa
ET15,50	50	1710.05	1730.99	ET15	DireDawa
ET15,51	51	1669.28	1691.61	ET15	DireDawa
ET15,52	52	1628.5	1628.5	ET15	DireDawa
ET15,53	53	1527.96	1533.96	ET15	DireDawa
ET15,54	54	1427.42	1419.77	ET15	DireDawa
ET15,55	55	1326.88	1302.59	ET15	DireDawa
ET15,56	56	1226.34	1199.04	ET15	DireDawa
ET15,57	57	1125.8	1125.8	ET15	DireDawa
ET15,58	58	1118.11	1093.82	ET15	DireDawa
ET15,59	59	1110.42	1091.38	ET15	DireDawa
ET15,60	60	1102.73	1101.09	ET15	DireDawa
ET15,61	61	1095.04	1105.54	ET15	DireDawa
ET15,62	62	1087.35	1087.35	ET15	DireDawa
ET15,63	63	1011.69	1034.39	ET15	DireDawa
ET15,64	64	936.042	955.731	ET15	DireDawa
ET15,65	65	860.39	865.727	ET15	DireDawa
ET15,66	66	784.739	778.728	ET15	DireDawa
ET15,67	67	709.087	709.087	ET15	DireDawa
ET15,68	68	687.767	666.987	ET15	DireDawa
ET15,69	69	666.448	645.937	ET15	DireDawa
ET15,70	70	645.129	635.278	ET15	DireDawa
ET15,71	71	623.809	624.349	ET15	DireDawa
ET15,72	72	602.49	602.49	ET15	DireDawa
ET15,73	73	549.262	562.084	ET15	DireDawa
ET15,74	74	496.034	507.677	ET15	DireDawa
ET15,75	75	442.805	446.86	ET15	DireDawa
ET15,76	76	389.577	387.22	ET15	DireDawa
ET15,77	77	336.349	336.349	ET15	DireDawa
ET15,78	78	314.071	299.801	ET15	DireDawa
ET15,79	79	291.793	274.998	ET15	DireDawa
ET15,80	80	269.516	257.331	ET15	DireDawa
ET15,81	81	247.238	242.189	ET15	DireDawa
ET15,82	82	224.96	224.96	ET15	DireDawa
ET15,83	83	198.147	202.192	ET15	DireDawa
ET15,84	84	171.334	175.064	ET15	DireDawa
ET15,85	85	144.522	145.914	ET15	DireDawa
ET15,86	86	117.709	117.079	ET15	DireDawa
ET15,87	87	90.896	90.896	ET15	DireDawa
ET15,88	88	76.6468	69.2076	ET15	DireDawa
ET15,89	89	62.3976	51.8739	ET15	DireDawa
ET15,90	90	48.1484	38.2598	ET15	DireDawa
ET15,91	91	33.8992	27.7302	ET15	DireDawa
ET15,92	92	19.65	19.65	ET15	DireDawa
ET15,93	93	16.184	13.4526	ET15	DireDawa
ET15,94	94	12.718	8.8452	ET15	DireDawa
ET15,95	95	9.252	5.60351	ET15	DireDawa
ET15,96	96	5.786	3.50321	ET15	DireDawa
ET15,97	97	2.32	2.32	ET15	DireDawa
ET15,98	98	2.21333	1.82846	ET15	DireDawa
ET15,99	99	2.10667	1.79877	ET15	DireDawa
ET15,100	100	2	2	ET15	DireDawa

## Sheet: Pop_male_2020
LookupVal	Age	pop_linear	pop_spline	adminCode	adminNameAsUsed
ET,<1	<1	1.81424e+06	1.81424e+06	ET	Ethiopia
ET,1	1	1.74538e+06	1.74019e+06	ET	Ethiopia
ET,2	2	1.67652e+06	1.67652e+06	ET	Ethiopia
ET,3	3	1.65003e+06	1.63095e+06	ET	Ethiopia
ET,4	4	1.62355e+06	1.60054e+06	ET	Ethiopia
ET,5	5	1.59707e+06	1.57967e+06	ET	Ethiopia
ET,6	6	1.57058e+06	1.56273e+06	ET	Ethiopia
ET,7	7	1.5441e+06	1.5441e+06	ET	Ethiopia
ET,8	8	1.51524e+06	1.51955e+06	ET	Ethiopia
ET,9	9	1.48639e+06	1.49027e+06	ET	Ethiopia
ET,10	10	1.45753e+06	1.45884e+06	ET	Ethiopia
ET,11	11	1428672	1.42783e+06	ET	Ethiopia
ET,12	12	1.39981e+06	1.39981e+06	ET	Ethiopia
ET,13	13	1.38158e+06	1.37668e+06	ET	Ethiopia
ET,14	14	1.36334e+06	1.35756e+06	ET	Ethiopia
ET,15	15	1.34511e+06	1.34088e+06	ET	Ethiopia
ET,16	16	1.32687e+06	1.32509e+06	ET	Ethiopia
ET,17	17	1.30864e+06	1.30864e+06	ET	Ethiopia
ET,18	18	1.28414e+06	1.29015e+06	ET	Ethiopia
ET,19	19	1.25964e+06	1.26905e+06	ET	Ethiopia
ET,20	20	1.23514e+06	1.24494e+06	ET	Ethiopia
ET,21	21	1.21064e+06	1.21743e+06	ET	Ethiopia
ET,22	22	1.18614e+06	1.18614e+06	ET	Ethiopia
ET,23	23	1.1445e+06	1.15082e+06	ET	Ethiopia
ET,24	24	1.10286e+06	1.11183e+06	ET	Ethiopia
ET,25	25	1.06122e+06	1.06969e+06	ET	Ethiopia
ET,26	26	1.01959e+06	1.02489e+06	ET	Ethiopia
ET,27	27	977948	977948	ET	Ethiopia
ET,28	28	932812	929553	ET	Ethiopia
ET,29	29	887677	881153	ET	Ethiopia
ET,30	30	842541	834383	ET	Ethiopia
ET,31	31	797405	790877	ET	Ethiopia
ET,32	32	752270	752270	ET	Ethiopia
ET,33	33	725462	719622	ET	Ethiopia
ET,34	34	698654	691701	ET	Ethiopia
ET,35	35	671846	666700	ET	Ethiopia
ET,36	36	645038	642812	ET	Ethiopia
ET,37	37	618230	618230	ET	Ethiopia
ET,38	38	592405	591686	ET	Ethiopia
ET,39	39	566580	564072	ET	Ethiopia
ET,40	40	540755	536818	ET	Ethiopia
ET,41	41	514930	511352	ET	Ethiopia
ET,42	42	489105	489105	ET	Ethiopia
ET,43	43	474143	471011	ET	Ethiopia
ET,44	44	459181	456025	ET	Ethiopia
ET,45	45	444219	442604	ET	Ethiopia
ET,46	46	429258	429209	ET	Ethiopia
ET,47	47	414296	414296	ET	Ethiopia
ET,48	48	394148	396729	ET	Ethiopia
ET,49	49	374001	376989	ET	Ethiopia
ET,50	50	353853	355957	ET	Ethiopia
ET,51	51	333705	334519	ET	Ethiopia
ET,52	52	313558	313558	ET	Ethiopia
ET,53	53	297206	293837	ET	Ethiopia
ET,54	54	280855	275639	ET	Ethiopia
ET,55	55	264503	259126	ET	Ethiopia
ET,56	56	248152	244459	ET	Ethiopia
ET,57	57	231800	231800	ET	Ethiopia
ET,58	58	223304	221193	ET	Ethiopia
ET,59	59	214808	212198	ET	Ethiopia
ET,60	60	206311	204259	ET	Ethiopia
ET,61	61	197815	196818	ET	Ethiopia
ET,62	62	189319	189319	ET	Ethiopia
ET,63	63	180885	181329	ET	Ethiopia
ET,64	64	172451	172920	ET	Ethiopia
ET,65	65	164017	164289	ET	Ethiopia
ET,66	66	155583	155633	ET	Ethiopia
ET,67	67	147149	147149	ET	Ethiopia
ET,68	68	139314	138985	ET	Ethiopia
ET,69	69	131480	131087	ET	Ethiopia
ET,70	70	123645	123354	ET	Ethiopia
ET,71	71	115810	115684	ET	Ethiopia
ET,72	72	107975	107975	ET	Ethiopia
ET,73	73	99988.1	100147	ET	Ethiopia
ET,74	74	92001.4	92209.1	ET	Ethiopia
ET,75	75	84014.8	84191.6	ET	Ethiopia
ET,76	76	76028.1	76125.5	ET	Ethiopia
ET,77	77	68041.4	68041.4	ET	Ethiopia
ET,78	78	60781.2	59996.6	ET	Ethiopia
ET,79	79	53520.9	52154.3	ET	Ethiopia
ET,80	80	46260.7	44704.3	ET	Ethiopia
ET,81	81	39000.5	37836.4	ET	Ethiopia
ET,82	82	31740.2	31740.2	ET	Ethiopia
ET,83	83	27871.9	26549	ET	Ethiopia
ET,84	84	24003.5	22169.2	ET	Ethiopia
ET,85	85	20135.2	18450.9	ET	Ethiopia
ET,86	86	16266.8	15244	ET	Ethiopia
ET,87	87	12398.5	12398.5	ET	Ethiopia
ET,88	88	10381	9796.01	ET	Ethiopia
ET,89	89	8363.5	7445.45	ET	Ethiopia
ET,90	90	6346.02	5387.38	ET	Ethiopia
ET,91	91	4328.53	3662.38	ET	Ethiopia
ET,92	92	2311.05	2311.05	ET	Ethiopia
ET,93	93	1879.98	1354.58	ET	Ethiopia
ET,94	94	1448.9	736.586	ET	Ethiopia
ET,95	95	1017.83	381.291	ET	Ethiopia
ET,96	96	586.754	212.915	ET	Ethiopia
ET,97	97	155.68	155.68	ET	Ethiopia
ET,98	98	164.12	144.474	ET	Ethiopia
ET,99	99	172.56	156.843	ET	Ethiopia
ET,100	100	181	181	ET	Ethiopia
ET01,<1	<1	111523	111523	ET01	Tigray
ET01,1	1	107290	107354	ET01	Tigray
ET01,2	2	103057	103057	ET01	Tigray
ET01,3	3	99366.6	98579.1	ET01	Tigray
ET01,4	4	95676.2	94169.9	ET01	Tigray
ET01,5	5	91985.8	90154.5	ET01	Tigray
ET01,6	6	88295.5	86857.8	ET01	Tigray
ET01,7	7	84605.1	84605.1	ET01	Tigray
ET01,8	8	84209.7	83579.3	ET01	Tigray
ET01,9	9	83814.3	83395.6	ET01	Tigray
ET01,10	10	83418.9	83527	ET01	Tigray
ET01,11	11	83023.5	83446.8	ET01	Tigray
ET01,12	12	82628.1	82628.1	ET01	Tigray
ET01,13	13	79585.3	80691.1	ET01	Tigray
ET01,14	14	76542.6	77845	ET01	Tigray
ET01,15	15	73499.8	74445.9	ET01	Tigray
ET01,16	16	70457	70850.3	ET01	Tigray
ET01,17	17	67414.2	67414.2	ET01	Tigray
ET01,18	18	64898.8	64412	ET01	Tigray
ET01,19	19	62383.3	61789.5	ET01	Tigray
ET01,20	20	59867.8	59410.3	ET01	Tigray
ET01,21	21	57352.4	57138.2	ET01	Tigray
ET01,22	22	54836.9	54836.9	ET01	Tigray
ET01,23	23	52383.8	52405.8	ET01	Tigray
ET01,24	24	49930.7	49886.5	ET01	Tigray
ET01,25	25	47477.6	47356.2	ET01	Tigray
ET01,26	26	45024.4	44892	ET01	Tigray
ET01,27	27	42571.3	42571.3	ET01	Tigray
ET01,28	28	41070	40465.2	ET01	Tigray
ET01,29	29	39568.7	38620.6	ET01	Tigray
ET01,30	30	38067.4	37078.3	ET01	Tigray
ET01,31	31	36566	35879.4	ET01	Tigray
ET01,32	32	35064.7	35064.7	ET01	Tigray
ET01,33	33	34748.4	34637.5	ET01	Tigray
ET01,34	34	34432	34450.5	ET01	Tigray
ET01,35	35	34115.7	34318.9	ET01	Tigray
ET01,36	36	33799.3	34058.1	ET01	Tigray
ET01,37	37	33483	33483	ET01	Tigray
ET01,38	38	32095.9	32465.9	ET01	Tigray
ET01,39	39	30708.7	31106.9	ET01	Tigray
ET01,40	40	29321.6	29562.7	ET01	Tigray
ET01,41	41	27934.4	27990.5	ET01	Tigray
ET01,42	42	26547.3	26547.3	ET01	Tigray
ET01,43	43	25638.4	25351.8	ET01	Tigray
ET01,44	44	24729.6	24370.9	ET01	Tigray
ET01,45	45	23820.8	23533.4	ET01	Tigray
ET01,46	46	22912	22767.9	ET01	Tigray
ET01,47	47	22003.1	22003.1	ET01	Tigray
ET01,48	48	21410.9	21194.6	ET01	Tigray
ET01,49	49	20818.8	20404.9	ET01	Tigray
ET01,50	50	20226.6	19723.4	ET01	Tigray
ET01,51	51	19634.4	19239.4	ET01	Tigray
ET01,52	52	19042.2	19042.2	ET01	Tigray
ET01,53	53	19126.5	19173	ET01	Tigray
ET01,54	54	19210.9	19480.2	ET01	Tigray
ET01,55	55	19295.3	19764.3	ET01	Tigray
ET01,56	56	19379.6	19825.4	ET01	Tigray
ET01,57	57	19464	19464	ET01	Tigray
ET01,58	58	18191	18550.4	ET01	Tigray
ET01,59	59	16918.1	17235.9	ET01	Tigray
ET01,60	60	15645.2	15741.6	ET01	Tigray
ET01,61	61	14372.2	14289	ET01	Tigray
ET01,62	62	13099.3	13099.3	ET01	Tigray
ET01,63	63	12719.3	12332.7	ET01	Tigray
ET01,64	64	12339.3	11904.8	ET01	Tigray
ET01,65	65	11959.4	11670.3	ET01	Tigray
ET01,66	66	11579.4	11483.7	ET01	Tigray
ET01,67	67	11199.4	11199.4	ET01	Tigray
ET01,68	68	10497.7	10707.9	ET01	Tigray
ET01,69	69	9796.03	10042.3	ET01	Tigray
ET01,70	70	9094.32	9271.62	ET01	Tigray
ET01,71	71	8392.61	8464.83	ET01	Tigray
ET01,72	72	7690.9	7690.9	ET01	Tigray
ET01,73	73	7063.72	7001.44	ET01	Tigray
ET01,74	74	6436.53	6378.47	ET01	Tigray
ET01,75	75	5809.35	5786.63	ET01	Tigray
ET01,76	76	5182.16	5190.59	ET01	Tigray
ET01,77	77	4554.98	4554.98	ET01	Tigray
ET01,78	78	3906.32	3858.57	ET01	Tigray
ET01,79	79	3257.66	3136.64	ET01	Tigray
ET01,80	80	2609	2438.58	ET01	Tigray
ET01,81	81	1960.34	1813.8	ET01	Tigray
ET01,82	82	1311.68	1311.68	ET01	Tigray
ET01,83	83	1151.83	966.761	ET01	Tigray
ET01,84	84	991.982	754.146	ET01	Tigray
ET01,85	85	832.134	634.064	ET01	Tigray
ET01,86	86	672.287	566.751	ET01	Tigray
ET01,87	87	512.44	512.44	ET01	Tigray
ET01,88	88	429.065	439.778	ET01	Tigray
ET01,89	89	345.69	351.057	ET01	Tigray
ET01,90	90	262.316	256.979	ET01	Tigray
ET01,91	91	178.941	168.248	ET01	Tigray
ET01,92	92	95.566	95.566	ET01	Tigray
ET01,93	93	77.7328	46.9079	ET01	Tigray
ET01,94	94	59.8996	19.3323	ET01	Tigray
ET01,95	95	42.0664	7.16917	ET01	Tigray
ET01,96	96	24.2332	4.74842	ET01	Tigray
ET01,97	97	6.4	6.4	ET01	Tigray
ET01,98	98	6.6	7.48763	ET01	Tigray
ET01,99	99	6.8	7.5101	ET01	Tigray
ET01,100	100	7	7	ET01	Tigray
ET02,<1	<1	26068.7	26068.7	ET02	Afar
ET02,1	1	25079.3	24782.6	ET02	Afar
ET02,2	2	24089.8	24089.8	ET02	Afar
ET02,3	3	25608	24434.7	ET02	Afar
ET02,4	4	27126.2	25666.2	ET02	Afar
ET02,5	5	28644.4	27484.4	ET02	Afar
ET02,6	6	30162.7	29589.3	ET02	Afar
ET02,7	7	31680.9	31680.9	ET02	Afar
ET02,8	8	32772.8	33504.8	ET02	Afar
ET02,9	9	33864.8	34989.1	ET02	Afar
ET02,10	10	34956.7	36107.3	ET02	Afar
ET02,11	11	36048.6	36833.3	ET02	Afar
ET02,12	12	37140.6	37140.6	ET02	Afar
ET02,13	13	36228.1	37011.6	ET02	Afar
ET02,14	14	35315.5	36464.3	ET02	Afar
ET02,15	15	34403	35525.2	ET02	Afar
ET02,16	16	33490.5	34220.9	ET02	Afar
ET02,17	17	32578	32578	ET02	Afar
ET02,18	18	30518.2	30639.7	ET02	Afar
ET02,19	19	28458.5	28515	ET02	Afar
ET02,20	20	26398.7	26329.7	ET02	Afar
ET02,21	21	24338.9	24209.2	ET02	Afar
ET02,22	22	22279.1	22279.1	ET02	Afar
ET02,23	23	20984.1	20632.6	ET02	Afar
ET02,24	24	19689.2	19231.9	ET02	Afar
ET02,25	25	18394.2	18007.1	ET02	Afar
ET02,26	26	17099.2	16887.9	ET02	Afar
ET02,27	27	15804.2	15804.2	ET02	Afar
ET02,28	28	14926.5	14709.5	ET02	Afar
ET02,29	29	14048.8	13651.7	ET02	Afar
ET02,30	30	13171.1	12702.5	ET02	Afar
ET02,31	31	12293.4	11933.3	ET02	Afar
ET02,32	32	11415.8	11415.8	ET02	Afar
ET02,33	33	11520.2	11196.1	ET02	Afar
ET02,34	34	11624.7	11219	ET02	Afar
ET02,35	35	11729.2	11404.1	ET02	Afar
ET02,36	36	11833.7	11670.7	ET02	Afar
ET02,37	37	11938.2	11938.2	ET02	Afar
ET02,38	38	11891.9	12136.1	ET02	Afar
ET02,39	39	11845.5	12233.1	ET02	Afar
ET02,40	40	11799.2	12208	ET02	Afar
ET02,41	41	11752.9	12039.6	ET02	Afar
ET02,42	42	11706.5	11706.5	ET02	Afar
ET02,43	43	11087.5	11201.9	ET02	Afar
ET02,44	44	10468.4	10575.7	ET02	Afar
ET02,45	45	9849.33	9892.35	ET02	Afar
ET02,46	46	9230.26	9216.06	ET02	Afar
ET02,47	47	8611.19	8611.19	ET02	Afar
ET02,48	48	8204.75	8123.41	ET02	Afar
ET02,49	49	7798.31	7723.83	ET02	Afar
ET02,50	50	7391.86	7364.92	ET02	Afar
ET02,51	51	6985.42	6999.15	ET02	Afar
ET02,52	52	6578.98	6578.98	ET02	Afar
ET02,53	53	6079.05	6073.53	ET02	Afar
ET02,54	54	5579.13	5518.5	ET02	Afar
ET02,55	55	5079.2	4966.22	ET02	Afar
ET02,56	56	4579.27	4469.05	ET02	Afar
ET02,57	57	4079.34	4079.34	ET02	Afar
ET02,58	58	3917.84	3831	ET02	Afar
ET02,59	59	3756.34	3684.27	ET02	Afar
ET02,60	60	3594.84	3580.96	ET02	Afar
ET02,61	61	3433.34	3462.88	ET02	Afar
ET02,62	62	3271.84	3271.84	ET02	Afar
ET02,63	63	2907.17	2967.75	ET02	Afar
ET02,64	64	2542.51	2582.94	ET02	Afar
ET02,65	65	2177.85	2167.85	ET02	Afar
ET02,66	66	1813.19	1772.9	ET02	Afar
ET02,67	67	1448.52	1448.52	ET02	Afar
ET02,68	68	1345.03	1231.4	ET02	Afar
ET02,69	69	1241.53	1103.19	ET02	Afar
ET02,70	70	1138.03	1031.79	ET02	Afar
ET02,71	71	1034.53	985.107	ET02	Afar
ET02,72	72	931.037	931.037	ET02	Afar
ET02,73	73	821.17	845.126	ET02	Afar
ET02,74	74	711.303	733.486	ET02	Afar
ET02,75	75	601.436	609.867	ET02	Afar
ET02,76	76	491.569	488.022	ET02	Afar
ET02,77	77	381.702	381.702	ET02	Afar
ET02,78	78	336.494	301.39	ET02	Afar
ET02,79	79	291.287	244.492	ET02	Afar
ET02,80	80	246.079	205.147	ET02	Afar
ET02,81	81	200.872	177.492	ET02	Afar
ET02,82	82	155.664	155.664	ET02	Afar
ET02,83	83	136.675	134.857	ET02	Afar
ET02,84	84	117.686	114.487	ET02	Afar
ET02,85	85	98.6976	95.0258	ET02	Afar
ET02,86	86	79.7088	76.9462	ET02	Afar
ET02,87	87	60.72	60.72	ET02	Afar
ET02,88	88	50.848	46.7189	ET02	Afar
ET02,89	89	40.976	34.9128	ET02	Afar
ET02,90	90	31.104	25.1713	ET02	Afar
ET02,91	91	21.232	17.3639	ET02	Afar
ET02,92	92	11.36	11.36	ET02	Afar
ET02,93	93	9.248	7.00498	ET02	Afar
ET02,94	94	7.136	4.04725	ET02	Afar
ET02,95	95	5.024	2.21103	ET02	Afar
ET02,96	96	2.912	1.22054	ET02	Afar
ET02,97	97	0.8	0.8	ET02	Afar
ET02,98	98	0.866667	0.703242	ET02	Afar
ET02,99	99	0.933333	0.802594	ET02	Afar
ET02,100	100	1	1	ET02	Afar
ET03,<1	<1	382978	382978	ET03	Amhara
ET03,1	1	368442	367680	ET03	Amhara
ET03,2	2	353906	353906	ET03	Amhara
ET03,3	3	346846	342839	ET03	Amhara
ET03,4	4	339787	334298	ET03	Amhara
ET03,5	5	332727	327761	ET03	Amhara
ET03,6	6	325668	322705	ET03	Amhara
ET03,7	7	318609	318609	ET03	Amhara
ET03,8	8	315571	315023	ET03	Amhara
ET03,9	9	312533	311792	ET03	Amhara
ET03,10	10	309495	308836	ET03	Amhara
ET03,11	11	306457	306072	ET03	Amhara
ET03,12	12	303420	303420	ET03	Amhara
ET03,13	13	298368	300711	ET03	Amhara
ET03,14	14	293317	297431	ET03	Amhara
ET03,15	15	288266	292980	ET03	Amhara
ET03,16	16	283214	286758	ET03	Amhara
ET03,17	17	278163	278163	ET03	Amhara
ET03,18	18	266253	266915	ET03	Amhara
ET03,19	19	254343	254016	ET03	Amhara
ET03,20	20	242433	240785	ET03	Amhara
ET03,21	21	230523	228544	ET03	Amhara
ET03,22	22	218613	218613	ET03	Amhara
ET03,23	23	213553	211862	ET03	Amhara
ET03,24	24	208492	207349	ET03	Amhara
ET03,25	25	203431	203681	ET03	Amhara
ET03,26	26	198371	199466	ET03	Amhara
ET03,27	27	193310	193310	ET03	Amhara
ET03,28	28	183331	184290	ET03	Amhara
ET03,29	29	173352	173364	ET03	Amhara
ET03,30	30	163373	161958	ET03	Amhara
ET03,31	31	153393	151499	ET03	Amhara
ET03,32	32	143414	143414	ET03	Amhara
ET03,33	33	141224	138682	ET03	Amhara
ET03,34	34	139034	136486	ET03	Amhara
ET03,35	35	136843	135560	ET03	Amhara
ET03,36	36	134653	134641	ET03	Amhara
ET03,37	37	132463	132463	ET03	Amhara
ET03,38	38	126709	128123	ET03	Amhara
ET03,39	39	120954	122167	ET03	Amhara
ET03,40	40	115200	115505	ET03	Amhara
ET03,41	41	109446	109043	ET03	Amhara
ET03,42	42	103692	103692	ET03	Amhara
ET03,43	43	101564	100100	ET03	Amhara
ET03,44	44	99436.6	97883.7	ET03	Amhara
ET03,45	45	97308.9	96399.2	ET03	Amhara
ET03,46	46	95181.3	95003.5	ET03	Amhara
ET03,47	47	93053.6	93053.6	ET03	Amhara
ET03,48	48	89775.5	90099.8	ET03	Amhara
ET03,49	49	86497.4	86466.2	ET03	Amhara
ET03,50	50	83219.3	82670.4	ET03	Amhara
ET03,51	51	79941.1	79230.1	ET03	Amhara
ET03,52	52	76663	76663	ET03	Amhara
ET03,53	53	75542.4	75294.8	ET03	Amhara
ET03,54	54	74421.9	74683.9	ET03	Amhara
ET03,55	55	73301.3	74196.8	ET03	Amhara
ET03,56	56	72180.7	73200	ET03	Amhara
ET03,57	57	71060.2	71060.2	ET03	Amhara
ET03,58	58	66444.2	67359.2	ET03	Amhara
ET03,59	59	61828.2	62541.2	ET03	Amhara
ET03,60	60	57212.2	57265.7	ET03	Amhara
ET03,61	61	52596.2	52192.2	ET03	Amhara
ET03,62	62	47980.2	47980.2	ET03	Amhara
ET03,63	63	46230.9	45099.9	ET03	Amhara
ET03,64	64	44481.6	43262.8	ET03	Amhara
ET03,65	65	42732.3	41991.2	ET03	Amhara
ET03,66	66	40982.9	40807.4	ET03	Amhara
ET03,67	67	39233.6	39233.6	ET03	Amhara
ET03,68	68	36361	36920.6	ET03	Amhara
ET03,69	69	33488.3	34033.7	ET03	Amhara
ET03,70	70	30615.7	30867	ET03	Amhara
ET03,71	71	27743.1	27714.6	ET03	Amhara
ET03,72	72	24870.5	24870.5	ET03	Amhara
ET03,73	73	22973.8	22547.1	ET03	Amhara
ET03,74	74	21077.1	20631.6	ET03	Amhara
ET03,75	75	19180.4	18929.4	ET03	Amhara
ET03,76	76	17283.7	17246	ET03	Amhara
ET03,77	77	15387	15387	ET03	Amhara
ET03,78	78	13246.3	13222.1	ET03	Amhara
ET03,79	79	11105.6	10878.1	ET03	Amhara
ET03,80	80	8964.86	8546.32	ET03	Amhara
ET03,81	81	6824.16	6417.72	ET03	Amhara
ET03,82	82	4683.46	4683.46	ET03	Amhara
ET03,83	83	4112.67	3480.35	ET03	Amhara
ET03,84	84	3541.88	2728.06	ET03	Amhara
ET03,85	85	2971.09	2291.92	ET03	Amhara
ET03,86	86	2400.3	2037.28	ET03	Amhara
ET03,87	87	1829.51	1829.51	ET03	Amhara
ET03,88	88	1531.8	1562.43	ET03	Amhara
ET03,89	89	1234.08	1243.8	ET03	Amhara
ET03,90	90	936.37	909.85	ET03	Amhara
ET03,91	91	638.656	596.819	ET03	Amhara
ET03,92	92	340.942	340.942	ET03	Amhara
ET03,93	93	277.346	169.142	ET03	Amhara
ET03,94	94	213.749	71.088	ET03	Amhara
ET03,95	95	150.153	27.1358	ET03	Amhara
ET03,96	96	86.5564	17.6412	ET03	Amhara
ET03,97	97	22.96	22.96	ET03	Amhara
ET03,98	98	24.3067	26.9904	ET03	Amhara
ET03,99	99	25.6533	27.8003	ET03	Amhara
ET03,100	100	27	27	ET03	Amhara
ET04,<1	<1	834602	834602	ET04	Oromia
ET04,1	1	802924	801838	ET04	Oromia
ET04,2	2	771246	771246	ET04	Oromia
ET04,3	3	747938	744420	ET04	Oromia
ET04,4	4	724630	720646	ET04	Oromia
ET04,5	5	701322	698630	ET04	Oromia
ET04,6	6	678014	677081	ET04	Oromia
ET04,7	7	654706	654706	ET04	Oromia
ET04,8	8	631447	630637	ET04	Oromia
ET04,9	9	608189	605712	ET04	Oromia
ET04,10	10	584930	581191	ET04	Oromia
ET04,11	11	561671	558338	ET04	Oromia
ET04,12	12	538413	538413	ET04	Oromia
ET04,13	13	524301	522206	ET04	Oromia
ET04,14	14	510190	508619	ET04	Oromia
ET04,15	15	496078	496079	ET04	Oromia
ET04,16	16	481967	483015	ET04	Oromia
ET04,17	17	467855	467855	ET04	Oromia
ET04,18	18	449747	449602	ET04	Oromia
ET04,19	19	431638	429550	ET04	Oromia
ET04,20	20	413529	409572	ET04	Oromia
ET04,21	21	395420	391535	ET04	Oromia
ET04,22	22	377311	377311	ET04	Oromia
ET04,23	23	370460	368084	ET04	Oromia
ET04,24	24	363609	362291	ET04	Oromia
ET04,25	25	356757	357687	ET04	Oromia
ET04,26	26	349906	352023	ET04	Oromia
ET04,27	27	343054	343054	ET04	Oromia
ET04,28	28	326579	329258	ET04	Oromia
ET04,29	29	310103	312015	ET04	Oromia
ET04,30	30	293627	293433	ET04	Oromia
ET04,31	31	277152	275618	ET04	Oromia
ET04,32	32	260676	260676	ET04	Oromia
ET04,33	33	253672	250097	ET04	Oromia
ET04,34	34	246668	242902	ET04	Oromia
ET04,35	35	239663	237494	ET04	Oromia
ET04,36	36	232659	232277	ET04	Oromia
ET04,37	37	225655	225655	ET04	Oromia
ET04,38	38	214402	216461	ET04	Oromia
ET04,39	39	203148	205251	ET04	Oromia
ET04,40	40	191895	193012	ET04	Oromia
ET04,41	41	180642	180729	ET04	Oromia
ET04,42	42	169388	169388	ET04	Oromia
ET04,43	43	162237	159755	ET04	Oromia
ET04,44	44	155086	151707	ET04	Oromia
ET04,45	45	147934	144899	ET04	Oromia
ET04,46	46	140783	138989	ET04	Oromia
ET04,47	47	133631	133631	ET04	Oromia
ET04,48	48	128685	128529	ET04	Oromia
ET04,49	49	123739	123571	ET04	Oromia
ET04,50	50	118793	118690	ET04	Oromia
ET04,51	51	113847	113822	ET04	Oromia
ET04,52	52	108901	108901	ET04	Oromia
ET04,53	53	104287	103899	ET04	Oromia
ET04,54	54	99673.3	98934.3	ET04	Oromia
ET04,55	55	95059.4	94164.1	ET04	Oromia
ET04,56	56	90445.5	89744.4	ET04	Oromia
ET04,57	57	85831.6	85831.6	ET04	Oromia
ET04,58	58	83071	82523.4	ET04	Oromia
ET04,59	59	80310.4	79683.7	ET04	Oromia
ET04,60	60	77549.8	77117.8	ET04	Oromia
ET04,61	61	74789.2	74631	ET04	Oromia
ET04,62	62	72028.6	72028.6	ET04	Oromia
ET04,63	63	68579.9	69150.5	ET04	Oromia
ET04,64	64	65131.3	65974.7	ET04	Oromia
ET04,65	65	61682.7	62513.5	ET04	Oromia
ET04,66	66	58234	58779.6	ET04	Oromia
ET04,67	67	54785.4	54785.4	ET04	Oromia
ET04,68	68	50568.1	50562.1	ET04	Oromia
ET04,69	69	46350.9	46216.5	ET04	Oromia
ET04,70	70	42133.6	41873.8	ET04	Oromia
ET04,71	71	37916.4	37659.6	ET04	Oromia
ET04,72	72	33699.1	33699.1	ET04	Oromia
ET04,73	73	30680.5	30090.1	ET04	Oromia
ET04,74	74	27661.9	26818.2	ET04	Oromia
ET04,75	75	24643.3	23841.6	ET04	Oromia
ET04,76	76	21624.7	21118.2	ET04	Oromia
ET04,77	77	18606.1	18606.1	ET04	Oromia
ET04,78	78	16640.7	16271.4	ET04	Oromia
ET04,79	79	14675.3	14113.7	ET04	Oromia
ET04,80	80	12710	12140.6	ET04	Oromia
ET04,81	81	10744.6	10359.9	ET04	Oromia
ET04,82	82	8779.22	8779.22	ET04	Oromia
ET04,83	83	7709.26	7400.65	ET04	Oromia
ET04,84	84	6639.29	6203.14	ET04	Oromia
ET04,85	85	5569.32	5159.92	ET04	Oromia
ET04,86	86	4499.36	4244.26	ET04	Oromia
ET04,87	87	3429.39	3429.39	ET04	Oromia
ET04,88	88	2871.37	2694.24	ET04	Oromia
ET04,89	89	2313.35	2040.39	ET04	Oromia
ET04,90	90	1755.33	1475.11	ET04	Oromia
ET04,91	91	1197.31	1005.66	ET04	Oromia
ET04,92	92	639.284	639.284	ET04	Oromia
ET04,93	93	520.035	378.738	ET04	Oromia
ET04,94	94	400.786	208.688	ET04	Oromia
ET04,95	95	281.538	109.287	ET04	Oromia
ET04,96	96	162.289	60.6866	ET04	Oromia
ET04,97	97	43.04	43.04	ET04	Oromia
ET04,98	98	45.36	39.1901	ET04	Oromia
ET04,99	99	47.68	42.7441	ET04	Oromia
ET04,100	100	50	50	ET04	Oromia
ET05,<1	<1	89331.1	89331.1	ET05	Somali
ET05,1	1	85940.4	85016.6	ET05	Somali
ET05,2	2	82549.7	82549.7	ET05	Somali
ET05,3	3	87499.3	83335.6	ET05	Somali
ET05,4	4	92449	87010	ET05	Somali
ET05,5	5	97398.6	92766.3	ET05	Somali
ET05,6	6	102348	99797.7	ET05	Somali
ET05,7	7	107298	107298	ET05	Somali
ET05,8	8	112045	114519	ET05	Somali
ET05,9	9	116792	120953	ET05	Somali
ET05,10	10	121539	126150	ET05	Somali
ET05,11	11	126286	129660	ET05	Somali
ET05,12	12	131033	131033	ET05	Somali
ET05,13	13	126995	129987	ET05	Somali
ET05,14	14	122956	126899	ET05	Somali
ET05,15	15	118918	122316	ET05	Somali
ET05,16	16	114880	116781	ET05	Somali
ET05,17	17	110841	110841	ET05	Somali
ET05,18	18	104917	104937	ET05	Somali
ET05,19	19	98993.3	99097.7	ET05	Somali
ET05,20	20	93069.3	93248.4	ET05	Somali
ET05,21	21	87145.3	87314.4	ET05	Somali
ET05,22	22	81221.4	81221.4	ET05	Somali
ET05,23	23	75365.9	74944	ET05	Somali
ET05,24	24	69510.5	68655.2	ET05	Somali
ET05,25	25	63655.1	62577.4	ET05	Somali
ET05,26	26	57799.6	56933	ET05	Somali
ET05,27	27	51944.2	51944.2	ET05	Somali
ET05,28	28	49044.7	47776.1	ET05	Somali
ET05,29	29	46145.1	44364.2	ET05	Somali
ET05,30	30	43245.6	41586.6	ET05	Somali
ET05,31	31	40346	39321.3	ET05	Somali
ET05,32	32	37446.5	37446.5	ET05	Somali
ET05,33	33	36777.5	35875.7	ET05	Somali
ET05,34	34	36108.5	34664.7	ET05	Somali
ET05,35	35	35439.5	33904.5	ET05	Somali
ET05,36	36	34770.5	33686.4	ET05	Somali
ET05,37	37	34101.5	34101.5	ET05	Somali
ET05,38	38	34891.7	35154.4	ET05	Somali
ET05,39	39	35681.9	36503.9	ET05	Somali
ET05,40	40	36472.1	37722	ET05	Somali
ET05,41	41	37262.3	38380.8	ET05	Somali
ET05,42	42	38052.5	38052.5	ET05	Somali
ET05,43	43	35694	36466.3	ET05	Somali
ET05,44	44	33335.4	33979.6	ET05	Somali
ET05,45	45	30976.8	31106.6	ET05	Somali
ET05,46	46	28618.3	28361.9	ET05	Somali
ET05,47	47	26259.7	26259.7	ET05	Somali
ET05,48	48	25718.4	25155.8	ET05	Somali
ET05,49	49	25177.1	24771	ET05	Somali
ET05,50	50	24635.7	24667.5	ET05	Somali
ET05,51	51	24094.4	24407.5	ET05	Somali
ET05,52	52	23553.1	23553.1	ET05	Somali
ET05,53	53	21531.8	21813.7	ET05	Somali
ET05,54	54	19510.5	19487.7	ET05	Somali
ET05,55	55	17489.2	17020.8	ET05	Somali
ET05,56	56	15468	14858.6	ET05	Somali
ET05,57	57	13446.7	13446.7	ET05	Somali
ET05,58	58	13624.3	13079.5	ET05	Somali
ET05,59	59	13801.8	13446.5	ET05	Somali
ET05,60	60	13979.4	14085.9	ET05	Somali
ET05,61	61	14157	14535.9	ET05	Somali
ET05,62	62	14334.6	14334.6	ET05	Somali
ET05,63	63	12560.6	13164.8	ET05	Somali
ET05,64	64	10786.6	11287.4	ET05	Somali
ET05,65	65	9012.67	9107.99	ET05	Somali
ET05,66	66	7238.7	7031.93	ET05	Somali
ET05,67	67	5464.74	5464.74	ET05	Somali
ET05,68	68	5436.13	4698.82	ET05	Somali
ET05,69	69	5407.53	4574.4	ET05	Somali
ET05,70	70	5378.93	4818.64	ET05	Somali
ET05,71	71	5350.32	5158.69	ET05	Somali
ET05,72	72	5321.72	5321.72	ET05	Somali
ET05,73	73	4725.06	5102.13	ET05	Somali
ET05,74	74	4128.41	4563.35	ET05	Somali
ET05,75	75	3531.75	3836.03	ET05	Somali
ET05,76	76	2935.09	3050.84	ET05	Somali
ET05,77	77	2338.44	2338.44	ET05	Somali
ET05,78	78	2046.34	1800.98	ET05	Somali
ET05,79	79	1754.25	1426.59	ET05	Somali
ET05,80	80	1462.15	1174.88	ET05	Somali
ET05,81	81	1170.06	1005.46	ET05	Somali
ET05,82	82	877.96	877.96	ET05	Somali
ET05,83	83	770.963	759.082	ET05	Somali
ET05,84	84	663.966	643.938	ET05	Somali
ET05,85	85	556.97	534.734	ET05	Somali
ET05,86	86	449.973	433.678	ET05	Somali
ET05,87	87	342.976	342.976	ET05	Somali
ET05,88	88	287.161	264.371	ET05	Somali
ET05,89	89	231.346	197.745	ET05	Somali
ET05,90	90	175.53	142.513	ET05	Somali
ET05,91	91	119.715	98.0925	ET05	Somali
ET05,92	92	63.9	63.9	ET05	Somali
ET05,93	93	51.984	39.179	ET05	Somali
ET05,94	94	40.068	22.4815	ET05	Somali
ET05,95	95	28.152	12.1864	ET05	Somali
ET05,96	96	16.236	6.67293	ET05	Somali
ET05,97	97	4.32	4.32	ET05	Somali
ET05,98	98	4.54667	3.69132	ET05	Somali
ET05,99	99	4.77333	4.08906	ET05	Somali
ET05,100	100	5	5	ET05	Somali
ET06,<1	<1	23576.1	23576.1	ET06	Benshangul-Gumaz
ET06,1	1	22681.2	22690	ET06	Benshangul-Gumaz
ET06,2	2	21786.4	21786.4	ET06	Benshangul-Gumaz
ET06,3	3	20923.4	20856	ET06	Benshangul-Gumaz
ET06,4	4	20060.5	19924.9	ET06	Benshangul-Gumaz
ET06,5	5	19197.6	19027.5	ET06	Benshangul-Gumaz
ET06,6	6	18334.7	18198.3	ET06	Benshangul-Gumaz
ET06,7	7	17471.8	17471.8	ET06	Benshangul-Gumaz
ET06,8	8	17028.9	16872	ET06	Benshangul-Gumaz
ET06,9	9	16586	16380	ET06	Benshangul-Gumaz
ET06,10	10	16143	15966.5	ET06	Benshangul-Gumaz
ET06,11	11	15700.1	15602	ET06	Benshangul-Gumaz
ET06,12	12	15257.2	15257.2	ET06	Benshangul-Gumaz
ET06,13	13	14870.4	14906.8	ET06	Benshangul-Gumaz
ET06,14	14	14483.5	14542.4	ET06	Benshangul-Gumaz
ET06,15	15	14096.7	14159.8	ET06	Benshangul-Gumaz
ET06,16	16	13709.8	13754.8	ET06	Benshangul-Gumaz
ET06,17	17	13323	13323	ET06	Benshangul-Gumaz
ET06,18	18	13005.5	12869.3	ET06	Benshangul-Gumaz
ET06,19	19	12688.1	12434.1	ET06	Benshangul-Gumaz
ET06,20	20	12370.6	12067.2	ET06	Benshangul-Gumaz
ET06,21	21	12053.2	11817.8	ET06	Benshangul-Gumaz
ET06,22	22	11735.7	11735.7	ET06	Benshangul-Gumaz
ET06,23	23	11780.1	11841.5	ET06	Benshangul-Gumaz
ET06,24	24	11824.5	12040.2	ET06	Benshangul-Gumaz
ET06,25	25	11869	12208.3	ET06	Benshangul-Gumaz
ET06,26	26	11913.4	12222.1	ET06	Benshangul-Gumaz
ET06,27	27	11957.8	11957.8	ET06	Benshangul-Gumaz
ET06,28	28	11137.1	11337.5	ET06	Benshangul-Gumaz
ET06,29	29	10316.4	10466.2	ET06	Benshangul-Gumaz
ET06,30	30	9495.67	9494.7	ET06	Benshangul-Gumaz
ET06,31	31	8674.96	8573.8	ET06	Benshangul-Gumaz
ET06,32	32	7854.25	7854.25	ET06	Benshangul-Gumaz
ET06,33	33	7705.95	7443.32	ET06	Benshangul-Gumaz
ET06,34	34	7557.64	7274.12	ET06	Benshangul-Gumaz
ET06,35	35	7409.34	7236.23	ET06	Benshangul-Gumaz
ET06,36	36	7261.03	7219.24	ET06	Benshangul-Gumaz
ET06,37	37	7112.73	7112.73	ET06	Benshangul-Gumaz
ET06,38	38	6704.98	6835.89	ET06	Benshangul-Gumaz
ET06,39	39	6297.23	6426.37	ET06	Benshangul-Gumaz
ET06,40	40	5889.48	5951.38	ET06	Benshangul-Gumaz
ET06,41	41	5481.73	5478.17	ET06	Benshangul-Gumaz
ET06,42	42	5073.98	5073.98	ET06	Benshangul-Gumaz
ET06,43	43	4912.12	4788.62	ET06	Benshangul-Gumaz
ET06,44	44	4750.26	4602.27	ET06	Benshangul-Gumaz
ET06,45	45	4588.4	4477.67	ET06	Benshangul-Gumaz
ET06,46	46	4426.54	4377.55	ET06	Benshangul-Gumaz
ET06,47	47	4264.67	4264.67	ET06	Benshangul-Gumaz
ET06,48	48	4065.18	4110.28	ET06	Benshangul-Gumaz
ET06,49	49	3865.68	3919.6	ET06	Benshangul-Gumaz
ET06,50	50	3666.18	3706.37	ET06	Benshangul-Gumaz
ET06,51	51	3466.68	3484.32	ET06	Benshangul-Gumaz
ET06,52	52	3267.18	3267.18	ET06	Benshangul-Gumaz
ET06,53	53	3098.2	3066.18	ET06	Benshangul-Gumaz
ET06,54	54	2929.23	2882.5	ET06	Benshangul-Gumaz
ET06,55	55	2760.25	2714.84	ET06	Benshangul-Gumaz
ET06,56	56	2591.27	2561.87	ET06	Benshangul-Gumaz
ET06,57	57	2422.3	2422.3	ET06	Benshangul-Gumaz
ET06,58	58	2305.78	2294.47	ET06	Benshangul-Gumaz
ET06,59	59	2189.26	2175.51	ET06	Benshangul-Gumaz
ET06,60	60	2072.74	2062.19	ET06	Benshangul-Gumaz
ET06,61	61	1956.22	1951.33	ET06	Benshangul-Gumaz
ET06,62	62	1839.7	1839.7	ET06	Benshangul-Gumaz
ET06,63	63	1726.42	1725.02	ET06	Benshangul-Gumaz
ET06,64	64	1613.13	1608.7	ET06	Benshangul-Gumaz
ET06,65	65	1499.85	1493.09	ET06	Benshangul-Gumaz
ET06,66	66	1386.57	1380.51	ET06	Benshangul-Gumaz
ET06,67	67	1273.29	1273.29	ET06	Benshangul-Gumaz
ET06,68	68	1184.16	1173.2	ET06	Benshangul-Gumaz
ET06,69	69	1095.04	1079.71	ET06	Benshangul-Gumaz
ET06,70	70	1005.91	991.693	ET06	Benshangul-Gumaz
ET06,71	71	916.781	908.045	ET06	Benshangul-Gumaz
ET06,72	72	827.653	827.653	ET06	Benshangul-Gumaz
ET06,73	73	755.563	749.658	ET06	Benshangul-Gumaz
ET06,74	74	683.474	674.211	ET06	Benshangul-Gumaz
ET06,75	75	611.384	601.717	ET06	Benshangul-Gumaz
ET06,76	76	539.295	532.58	ET06	Benshangul-Gumaz
ET06,77	77	467.205	467.205	ET06	Benshangul-Gumaz
ET06,78	78	415.989	405.998	ET06	Benshangul-Gumaz
ET06,79	79	364.773	349.371	ET06	Benshangul-Gumaz
ET06,80	80	313.556	297.74	ET06	Benshangul-Gumaz
ET06,81	81	262.34	251.519	ET06	Benshangul-Gumaz
ET06,82	82	211.124	211.124	ET06	Benshangul-Gumaz
ET06,83	83	185.386	176.74	ET06	Benshangul-Gumaz
ET06,84	84	159.647	147.637	ET06	Benshangul-Gumaz
ET06,85	85	133.909	122.857	ET06	Benshangul-Gumaz
ET06,86	86	108.17	101.442	ET06	Benshangul-Gumaz
ET06,87	87	82.432	82.432	ET06	Benshangul-Gumaz
ET06,88	88	69.0128	65.0726	ET06	Benshangul-Gumaz
ET06,89	89	55.5936	49.4218	ET06	Benshangul-Gumaz
ET06,90	90	42.1744	35.7411	ET06	Benshangul-Gumaz
ET06,91	91	28.7552	24.292	ET06	Benshangul-Gumaz
ET06,92	92	15.336	15.336	ET06	Benshangul-Gumaz
ET06,93	93	12.4768	9.00613	ET06	Benshangul-Gumaz
ET06,94	94	9.6176	4.92125	ET06	Benshangul-Gumaz
ET06,95	95	6.7584	2.57171	ET06	Benshangul-Gumaz
ET06,96	96	3.8992	1.44784	ET06	Benshangul-Gumaz
ET06,97	97	1.04	1.04	ET06	Benshangul-Gumaz
ET06,98	98	1.02667	0.912013	ET06	Benshangul-Gumaz
ET06,99	99	1.01333	0.921611	ET06	Benshangul-Gumaz
ET06,100	100	1	1	ET06	Benshangul-Gumaz
ET07,<1	<1	432681	432681	ET07	SouthernNations,NationalitiesandPeoples
ET07,1	1	416259	414776	ET07	SouthernNations,NationalitiesandPeoples
ET07,2	2	399836	399836	ET07	SouthernNations,NationalitiesandPeoples
ET07,3	3	393854	389997	ET07	SouthernNations,NationalitiesandPeoples
ET07,4	4	387873	384088	ET07	SouthernNations,NationalitiesandPeoples
ET07,5	5	381892	380107	ET07	SouthernNations,NationalitiesandPeoples
ET07,6	6	375910	376054	ET07	SouthernNations,NationalitiesandPeoples
ET07,7	7	369929	369929	ET07	SouthernNations,NationalitiesandPeoples
ET07,8	8	356802	360259	ET07	SouthernNations,NationalitiesandPeoples
ET07,9	9	343675	347689	ET07	SouthernNations,NationalitiesandPeoples
ET07,10	10	330548	333389	ET07	SouthernNations,NationalitiesandPeoples
ET07,11	11	317421	318534	ET07	SouthernNations,NationalitiesandPeoples
ET07,12	12	304294	304294	ET07	SouthernNations,NationalitiesandPeoples
ET07,13	13	292249	291529	ET07	SouthernNations,NationalitiesandPeoples
ET07,14	14	280203	279838	ET07	SouthernNations,NationalitiesandPeoples
ET07,15	15	268158	268506	ET07	SouthernNations,NationalitiesandPeoples
ET07,16	16	256112	256821	ET07	SouthernNations,NationalitiesandPeoples
ET07,17	17	244067	244067	ET07	SouthernNations,NationalitiesandPeoples
ET07,18	18	232362	229901	ET07	SouthernNations,NationalitiesandPeoples
ET07,19	19	220656	215459	ET07	SouthernNations,NationalitiesandPeoples
ET07,20	20	208951	202247	ET07	SouthernNations,NationalitiesandPeoples
ET07,21	21	197246	191772	ET07	SouthernNations,NationalitiesandPeoples
ET07,22	22	185541	185541	ET07	SouthernNations,NationalitiesandPeoples
ET07,23	23	186684	184422	ET07	SouthernNations,NationalitiesandPeoples
ET07,24	24	187827	186744	ET07	SouthernNations,NationalitiesandPeoples
ET07,25	25	188970	190197	ET07	SouthernNations,NationalitiesandPeoples
ET07,26	26	190113	192471	ET07	SouthernNations,NationalitiesandPeoples
ET07,27	27	191256	191256	ET07	SouthernNations,NationalitiesandPeoples
ET07,28	28	181506	184968	ET07	SouthernNations,NationalitiesandPeoples
ET07,29	29	171757	174915	ET07	SouthernNations,NationalitiesandPeoples
ET07,30	30	162007	163132	ET07	SouthernNations,NationalitiesandPeoples
ET07,31	31	152257	151652	ET07	SouthernNations,NationalitiesandPeoples
ET07,32	32	142507	142507	ET07	SouthernNations,NationalitiesandPeoples
ET07,33	33	140147	137154	ET07	SouthernNations,NationalitiesandPeoples
ET07,34	34	137787	134734	ET07	SouthernNations,NationalitiesandPeoples
ET07,35	35	135426	133810	ET07	SouthernNations,NationalitiesandPeoples
ET07,36	36	133066	132946	ET07	SouthernNations,NationalitiesandPeoples
ET07,37	37	130706	130706	ET07	SouthernNations,NationalitiesandPeoples
ET07,38	38	123983	126040	ET07	SouthernNations,NationalitiesandPeoples
ET07,39	39	117260	119454	ET07	SouthernNations,NationalitiesandPeoples
ET07,40	40	110538	111839	ET07	SouthernNations,NationalitiesandPeoples
ET07,41	41	103815	104088	ET07	SouthernNations,NationalitiesandPeoples
ET07,42	42	97092.3	97092.3	ET07	SouthernNations,NationalitiesandPeoples
ET07,43	43	93083.9	91523.4	ET07	SouthernNations,NationalitiesandPeoples
ET07,44	44	89075.6	87168.6	ET07	SouthernNations,NationalitiesandPeoples
ET07,45	45	85067.3	83594.1	ET07	SouthernNations,NationalitiesandPeoples
ET07,46	46	81059	80366	ET07	SouthernNations,NationalitiesandPeoples
ET07,47	47	77050.6	77050.6	ET07	SouthernNations,NationalitiesandPeoples
ET07,48	48	73068.2	73319.4	ET07	SouthernNations,NationalitiesandPeoples
ET07,49	49	69085.8	69264.8	ET07	SouthernNations,NationalitiesandPeoples
ET07,50	50	65103.4	65084.6	ET07	SouthernNations,NationalitiesandPeoples
ET07,51	51	61121	60976.6	ET07	SouthernNations,NationalitiesandPeoples
ET07,52	52	57138.5	57138.5	ET07	SouthernNations,NationalitiesandPeoples
ET07,53	53	54401.4	53724.4	ET07	SouthernNations,NationalitiesandPeoples
ET07,54	54	51664.3	50713.4	ET07	SouthernNations,NationalitiesandPeoples
ET07,55	55	48927.2	48040.8	ET07	SouthernNations,NationalitiesandPeoples
ET07,56	56	46190.1	45642.2	ET07	SouthernNations,NationalitiesandPeoples
ET07,57	57	43453	43453	ET07	SouthernNations,NationalitiesandPeoples
ET07,58	58	41486	41410.3	ET07	SouthernNations,NationalitiesandPeoples
ET07,59	59	39519	39458.9	ET07	SouthernNations,NationalitiesandPeoples
ET07,60	60	37552	37545.3	ET07	SouthernNations,NationalitiesandPeoples
ET07,61	61	35585	35616.2	ET07	SouthernNations,NationalitiesandPeoples
ET07,62	62	33618	33618	ET07	SouthernNations,NationalitiesandPeoples
ET07,63	63	31504.9	31515.9	ET07	SouthernNations,NationalitiesandPeoples
ET07,64	64	29391.9	29349.9	ET07	SouthernNations,NationalitiesandPeoples
ET07,65	65	27278.9	27178.3	ET07	SouthernNations,NationalitiesandPeoples
ET07,66	66	25165.9	25059.8	ET07	SouthernNations,NationalitiesandPeoples
ET07,67	67	23052.8	23052.8	ET07	SouthernNations,NationalitiesandPeoples
ET07,68	68	21457.2	21202.6	ET07	SouthernNations,NationalitiesandPeoples
ET07,69	69	19861.6	19501	ET07	SouthernNations,NationalitiesandPeoples
ET07,70	70	18265.9	17926.7	ET07	SouthernNations,NationalitiesandPeoples
ET07,71	71	16670.3	16458.4	ET07	SouthernNations,NationalitiesandPeoples
ET07,72	72	15074.7	15074.7	ET07	SouthernNations,NationalitiesandPeoples
ET07,73	73	13852.6	13756.6	ET07	SouthernNations,NationalitiesandPeoples
ET07,74	74	12630.6	12494.1	ET07	SouthernNations,NationalitiesandPeoples
ET07,75	75	11408.5	11279.7	ET07	SouthernNations,NationalitiesandPeoples
ET07,76	76	10186.5	10105.6	ET07	SouthernNations,NationalitiesandPeoples
ET07,77	77	8964.44	8964.44	ET07	SouthernNations,NationalitiesandPeoples
ET07,78	78	7988.22	7853.22	ET07	SouthernNations,NationalitiesandPeoples
ET07,79	79	7012.01	6788.35	ET07	SouthernNations,NationalitiesandPeoples
ET07,80	80	6035.79	5790.98	ET07	SouthernNations,NationalitiesandPeoples
ET07,81	81	5059.58	4882.27	ET07	SouthernNations,NationalitiesandPeoples
ET07,82	82	4083.36	4083.36	ET07	SouthernNations,NationalitiesandPeoples
ET07,83	83	3585.71	3408.37	ET07	SouthernNations,NationalitiesandPeoples
ET07,84	84	3088.05	2843.19	ET07	SouthernNations,NationalitiesandPeoples
ET07,85	85	2590.4	2366.68	ET07	SouthernNations,NationalitiesandPeoples
ET07,86	86	2092.75	1957.7	ET07	SouthernNations,NationalitiesandPeoples
ET07,87	87	1595.1	1595.1	ET07	SouthernNations,NationalitiesandPeoples
ET07,88	88	1335.55	1262.2	ET07	SouthernNations,NationalitiesandPeoples
ET07,89	89	1076	960.265	ET07	SouthernNations,NationalitiesandPeoples
ET07,90	90	816.447	694.997	ET07	SouthernNations,NationalitiesandPeoples
ET07,91	91	556.898	472.119	ET07	SouthernNations,NationalitiesandPeoples
ET07,92	92	297.348	297.348	ET07	SouthernNations,NationalitiesandPeoples
ET07,93	93	241.878	173.802	ET07	SouthernNations,NationalitiesandPeoples
ET07,94	94	186.409	94.1886	ET07	SouthernNations,NationalitiesandPeoples
ET07,95	95	130.939	48.6133	ET07	SouthernNations,NationalitiesandPeoples
ET07,96	96	75.4696	27.1819	ET07	SouthernNations,NationalitiesandPeoples
ET07,97	97	20	20	ET07	SouthernNations,NationalitiesandPeoples
ET07,98	98	21	18.5804	ET07	SouthernNations,NationalitiesandPeoples
ET07,99	99	22	20.0643	ET07	SouthernNations,NationalitiesandPeoples
ET07,100	100	23	23	ET07	SouthernNations,NationalitiesandPeoples
ET12,<1	<1	10498.1	10498.1	ET12	GambelaPeoples
ET12,1	1	10099.6	10066	ET12	GambelaPeoples
ET12,2	2	9701.18	9701.18	ET12	GambelaPeoples
ET12,3	3	9545.84	9452.48	ET12	GambelaPeoples
ET12,4	4	9390.51	9294.45	ET12	GambelaPeoples
ET12,5	5	9235.17	9183.1	ET12	GambelaPeoples
ET12,6	6	9079.84	9074.44	ET12	GambelaPeoples
ET12,7	7	8924.5	8924.5	ET12	GambelaPeoples
ET12,8	8	8699.63	8703.56	ET12	GambelaPeoples
ET12,9	9	8474.76	8438.99	ET12	GambelaPeoples
ET12,10	10	8249.89	8172.47	ET12	GambelaPeoples
ET12,11	11	8025.02	7945.63	ET12	GambelaPeoples
ET12,12	12	7800.15	7800.15	ET12	GambelaPeoples
ET12,13	13	7792.55	7761.76	ET12	GambelaPeoples
ET12,14	14	7784.95	7792.56	ET12	GambelaPeoples
ET12,15	15	7777.35	7838.77	ET12	GambelaPeoples
ET12,16	16	7769.75	7846.57	ET12	GambelaPeoples
ET12,17	17	7762.15	7762.15	ET12	GambelaPeoples
ET12,18	18	7512.74	7551.25	ET12	GambelaPeoples
ET12,19	19	7263.33	7257.71	ET12	GambelaPeoples
ET12,20	20	7013.92	6944.92	ET12	GambelaPeoples
ET12,21	21	6764.5	6676.25	ET12	GambelaPeoples
ET12,22	22	6515.09	6515.09	ET12	GambelaPeoples
ET12,23	23	6534.89	6501.41	ET12	GambelaPeoples
ET12,24	24	6554.69	6581.54	ET12	GambelaPeoples
ET12,25	25	6574.49	6678.41	ET12	GambelaPeoples
ET12,26	26	6594.29	6714.95	ET12	GambelaPeoples
ET12,27	27	6614.09	6614.09	ET12	GambelaPeoples
ET12,28	28	6198.41	6324.23	ET12	GambelaPeoples
ET12,29	29	5782.73	5895.68	ET12	GambelaPeoples
ET12,30	30	5367.05	5404.22	ET12	GambelaPeoples
ET12,31	31	4951.37	4925.63	ET12	GambelaPeoples
ET12,32	32	4535.69	4535.69	ET12	GambelaPeoples
ET12,33	33	4424.62	4289.48	ET12	GambelaPeoples
ET12,34	34	4313.54	4159.27	ET12	GambelaPeoples
ET12,35	35	4202.47	4096.63	ET12	GambelaPeoples
ET12,36	36	4091.4	4053.12	ET12	GambelaPeoples
ET12,37	37	3980.33	3980.33	ET12	GambelaPeoples
ET12,38	38	3780.46	3841.8	ET12	GambelaPeoples
ET12,39	39	3580.6	3649.07	ET12	GambelaPeoples
ET12,40	40	3380.73	3425.67	ET12	GambelaPeoples
ET12,41	41	3180.86	3195.14	ET12	GambelaPeoples
ET12,42	42	2981	2981	ET12	GambelaPeoples
ET12,43	43	2843.19	2801.27	ET12	GambelaPeoples
ET12,44	44	2705.39	2651.99	ET12	GambelaPeoples
ET12,45	45	2567.58	2523.66	ET12	GambelaPeoples
ET12,46	46	2429.77	2406.82	ET12	GambelaPeoples
ET12,47	47	2291.97	2291.97	ET12	GambelaPeoples
ET12,48	48	2156.87	2171.24	ET12	GambelaPeoples
ET12,49	49	2021.77	2043.18	ET12	GambelaPeoples
ET12,50	50	1886.66	1907.93	ET12	GambelaPeoples
ET12,51	51	1751.56	1765.64	ET12	GambelaPeoples
ET12,52	52	1616.46	1616.46	ET12	GambelaPeoples
ET12,53	53	1485.68	1462.07	ET12	GambelaPeoples
ET12,54	54	1354.89	1310.2	ET12	GambelaPeoples
ET12,55	55	1224.1	1170.14	ET12	GambelaPeoples
ET12,56	56	1093.32	1051.16	ET12	GambelaPeoples
ET12,57	57	962.529	962.529	ET12	GambelaPeoples
ET12,58	58	942.591	910.034	ET12	GambelaPeoples
ET12,59	59	922.653	885.491	ET12	GambelaPeoples
ET12,60	60	902.715	877.227	ET12	GambelaPeoples
ET12,61	61	882.777	873.567	ET12	GambelaPeoples
ET12,62	62	862.839	862.839	ET12	GambelaPeoples
ET12,63	63	811.293	835.852	ET12	GambelaPeoples
ET12,64	64	759.748	793.354	ET12	GambelaPeoples
ET12,65	65	708.203	738.577	ET12	GambelaPeoples
ET12,66	66	656.658	674.752	ET12	GambelaPeoples
ET12,67	67	605.113	605.113	ET12	GambelaPeoples
ET12,68	68	539.213	532.832	ET12	GambelaPeoples
ET12,69	69	473.313	460.854	ET12	GambelaPeoples
ET12,70	70	407.414	392.067	ET12	GambelaPeoples
ET12,71	71	341.514	329.359	ET12	GambelaPeoples
ET12,72	72	275.615	275.615	ET12	GambelaPeoples
ET12,73	73	246.796	232.836	ET12	GambelaPeoples
ET12,74	74	217.978	199.473	ET12	GambelaPeoples
ET12,75	75	189.16	173.091	ET12	GambelaPeoples
ET12,76	76	160.342	151.253	ET12	GambelaPeoples
ET12,77	77	131.524	131.524	ET12	GambelaPeoples
ET12,78	78	114.469	112.003	ET12	GambelaPeoples
ET12,79	79	97.4135	92.9358	ET12	GambelaPeoples
ET12,80	80	80.3584	75.1006	ET12	GambelaPeoples
ET12,81	81	63.3032	59.2781	ET12	GambelaPeoples
ET12,82	82	46.248	46.248	ET12	GambelaPeoples
ET12,83	83	40.6048	36.5324	ET12	GambelaPeoples
ET12,84	84	34.9616	29.621	ET12	GambelaPeoples
ET12,85	85	29.3184	24.7459	ET12	GambelaPeoples
ET12,86	86	23.6752	21.139	ET12	GambelaPeoples
ET12,87	87	18.032	18.032	ET12	GambelaPeoples
ET12,88	88	15.1072	14.8193	ET12	GambelaPeoples
ET12,89	89	12.1824	11.5445	ET12	GambelaPeoples
ET12,90	90	9.2576	8.4137	ET12	GambelaPeoples
ET12,91	91	6.3328	5.63286	ET12	GambelaPeoples
ET12,92	92	3.408	3.408	ET12	GambelaPeoples
ET12,93	93	2.7744	1.88441	ET12	GambelaPeoples
ET12,94	94	2.1408	0.964317	ET12	GambelaPeoples
ET12,95	95	1.5072	0.489226	ET12	GambelaPeoples
ET12,96	96	0.8736	0.300623	ET12	GambelaPeoples
ET12,97	97	0.24	0.24	ET12	GambelaPeoples
ET12,98	98	0.16	0.176961	ET12	GambelaPeoples
ET12,99	99	0.08	0.0935688	ET12	GambelaPeoples
ET12,100	100	0	2.77556e-17	ET12	GambelaPeoples
ET13,<1	<1	4211.54	4211.54	ET13	HarariPeople
ET13,1	1	4051.69	4046.1	ET13	HarariPeople
ET13,2	2	3891.83	3891.83	ET13	HarariPeople
ET13,3	3	3774.22	3756.89	ET13	HarariPeople
ET13,4	4	3656.6	3637.45	ET13	HarariPeople
ET13,5	5	3538.98	3526.67	ET13	HarariPeople
ET13,6	6	3421.37	3417.72	ET13	HarariPeople
ET13,7	7	3303.75	3303.75	ET13	HarariPeople
ET13,8	8	3206.92	3181.14	ET13	HarariPeople
ET13,9	9	3110.08	3059.05	ET13	HarariPeople
ET13,10	10	3013.25	2949.84	ET13	HarariPeople
ET13,11	11	2916.41	2865.9	ET13	HarariPeople
ET13,12	12	2819.58	2819.58	ET13	HarariPeople
ET13,13	13	2853.28	2818.48	ET13	HarariPeople
ET13,14	14	2886.99	2851.08	ET13	HarariPeople
ET13,15	15	2920.69	2901.08	ET13	HarariPeople
ET13,16	16	2954.39	2952.19	ET13	HarariPeople
ET13,17	17	2988.1	2988.1	ET13	HarariPeople
ET13,18	18	2980.6	2997.17	ET13	HarariPeople
ET13,19	19	2973.1	2986.35	ET13	HarariPeople
ET13,20	20	2965.6	2967.24	ET13	HarariPeople
ET13,21	21	2958.11	2951.46	ET13	HarariPeople
ET13,22	22	2950.61	2950.61	ET13	HarariPeople
ET13,23	23	2959.58	2971.64	ET13	HarariPeople
ET13,24	24	2968.56	3002.92	ET13	HarariPeople
ET13,25	25	2977.53	3028.17	ET13	HarariPeople
ET13,26	26	2986.51	3031.12	ET13	HarariPeople
ET13,27	27	2995.48	2995.48	ET13	HarariPeople
ET13,28	28	2866.53	2910.44	ET13	HarariPeople
ET13,29	29	2737.58	2787	ET13	HarariPeople
ET13,30	30	2608.63	2641.59	ET13	HarariPeople
ET13,31	31	2479.68	2490.69	ET13	HarariPeople
ET13,32	32	2350.73	2350.73	ET13	HarariPeople
ET13,33	33	2264.14	2234.4	ET13	HarariPeople
ET13,34	34	2177.54	2139.2	ET13	HarariPeople
ET13,35	35	2090.94	2058.87	ET13	HarariPeople
ET13,36	36	2004.35	1987.14	ET13	HarariPeople
ET13,37	37	1917.75	1917.75	ET13	HarariPeople
ET13,38	38	1834.41	1845.34	ET13	HarariPeople
ET13,39	39	1751.06	1768.24	ET13	HarariPeople
ET13,40	40	1667.72	1685.66	ET13	HarariPeople
ET13,41	41	1584.38	1596.85	ET13	HarariPeople
ET13,42	42	1501.03	1501.03	ET13	HarariPeople
ET13,43	43	1407.6	1398.59	ET13	HarariPeople
ET13,44	44	1314.17	1294.51	ET13	HarariPeople
ET13,45	45	1220.75	1194.94	ET13	HarariPeople
ET13,46	46	1127.32	1106.02	ET13	HarariPeople
ET13,47	47	1033.89	1033.89	ET13	HarariPeople
ET13,48	48	991.563	982.14	ET13	HarariPeople
ET13,49	49	949.239	944.214	ET13	HarariPeople
ET13,50	50	906.916	911	ET13	HarariPeople
ET13,51	51	864.592	873.388	ET13	HarariPeople
ET13,52	52	822.269	822.269	ET13	HarariPeople
ET13,53	53	751.632	751.924	ET13	HarariPeople
ET13,54	54	680.996	670.199	ET13	HarariPeople
ET13,55	55	610.36	588.328	ET13	HarariPeople
ET13,56	56	539.723	517.545	ET13	HarariPeople
ET13,57	57	469.087	469.087	ET13	HarariPeople
ET13,58	58	470.519	450.359	ET13	HarariPeople
ET13,59	59	471.951	453.45	ET13	HarariPeople
ET13,60	60	473.383	466.622	ET13	HarariPeople
ET13,61	61	474.814	478.134	ET13	HarariPeople
ET13,62	62	476.246	476.246	ET13	HarariPeople
ET13,63	63	436.07	452.584	ET13	HarariPeople
ET13,64	64	395.894	412.223	ET13	HarariPeople
ET13,65	65	355.718	363.606	ET13	HarariPeople
ET13,66	66	315.541	315.173	ET13	HarariPeople
ET13,67	67	275.365	275.365	ET13	HarariPeople
ET13,68	68	263.153	250.329	ET13	HarariPeople
ET13,69	69	250.94	237.031	ET13	HarariPeople
ET13,70	70	238.727	230.145	ET13	HarariPeople
ET13,71	71	226.515	224.345	ET13	HarariPeople
ET13,72	72	214.302	214.302	ET13	HarariPeople
ET13,73	73	189.899	196.117	ET13	HarariPeople
ET13,74	74	165.495	171.594	ET13	HarariPeople
ET13,75	75	141.092	143.96	ET13	HarariPeople
ET13,76	76	116.688	116.447	ET13	HarariPeople
ET13,77	77	92.2844	92.2844	ET13	HarariPeople
ET13,78	78	81.7612	73.9404	ET13	HarariPeople
ET13,79	79	71.2379	60.8413	ET13	HarariPeople
ET13,80	80	60.7146	51.6526	ET13	HarariPeople
ET13,81	81	50.1913	45.0397	ET13	HarariPeople
ET13,82	82	39.668	39.668	ET13	HarariPeople
ET13,83	83	34.8256	34.4488	ET13	HarariPeople
ET13,84	84	29.9832	29.2771	ET13	HarariPeople
ET13,85	85	25.1408	24.2938	ET13	HarariPeople
ET13,86	86	20.2984	19.6398	ET13	HarariPeople
ET13,87	87	15.456	15.456	ET13	HarariPeople
ET13,88	88	12.9328	11.8539	ET13	HarariPeople
ET13,89	89	10.4096	8.82715	ET13	HarariPeople
ET13,90	90	7.8864	6.33981	ET13	HarariPeople
ET13,91	91	5.3632	4.35605	ET13	HarariPeople
ET13,92	92	2.84	2.84	ET13	HarariPeople
ET13,93	93	2.304	1.74893	ET13	HarariPeople
ET13,94	94	1.768	1.01256	ET13	HarariPeople
ET13,95	95	1.232	0.553725	ET13	HarariPeople
ET13,96	96	0.696	0.295259	ET13	HarariPeople
ET13,97	97	0.16	0.16	ET13	HarariPeople
ET13,98	98	0.106667	0.0810871	ET13	HarariPeople
ET13,99	99	0.0533333	0.0328697	ET13	HarariPeople
ET13,100	100	0	2.77556e-17	ET13	HarariPeople
ET14,<1	<1	32259.3	32259.3	ET14	AddisAbeba
ET14,1	1	31034.9	31049.5	ET14	AddisAbeba
ET14,2	2	29810.5	29810.5	ET14	AddisAbeba
ET14,3	3	28721.9	28530.9	ET14	AddisAbeba
ET14,4	4	27633.4	27269.9	ET14	AddisAbeba
ET14,5	5	26544.8	26104.5	ET14	AddisAbeba
ET14,6	6	25456.3	25111.5	ET14	AddisAbeba
ET14,7	7	24367.7	24367.7	ET14	AddisAbeba
ET14,8	8	24772.6	23944.7	ET14	AddisAbeba
ET14,9	9	25177.4	23891.7	ET14	AddisAbeba
ET14,10	10	25582.2	24252.7	ET14	AddisAbeba
ET14,11	11	25987.1	25071.4	ET14	AddisAbeba
ET14,12	12	26391.9	26391.9	ET14	AddisAbeba
ET14,13	13	29004.4	28237.1	ET14	AddisAbeba
ET14,14	14	31616.9	30546.9	ET14	AddisAbeba
ET14,15	15	34229.4	33240.4	ET14	AddisAbeba
ET14,16	16	36841.9	36236.6	ET14	AddisAbeba
ET14,17	17	39454.5	39454.5	ET14	AddisAbeba
ET14,18	18	42589.2	42805.9	ET14	AddisAbeba
ET14,19	19	45724	46173.5	ET14	AddisAbeba
ET14,20	20	48858.7	49432.8	ET14	AddisAbeba
ET14,21	21	51993.5	52459.2	ET14	AddisAbeba
ET14,22	22	55128.2	55128.2	ET14	AddisAbeba
ET14,23	23	55529.9	57302.3	ET14	AddisAbeba
ET14,24	24	55931.6	58792.4	ET14	AddisAbeba
ET14,25	25	56333.3	59396.2	ET14	AddisAbeba
ET14,26	26	56735	58911.6	ET14	AddisAbeba
ET14,27	27	57136.7	57136.7	ET14	AddisAbeba
ET14,28	28	53206.5	53994.4	ET14	AddisAbeba
ET14,29	29	49276.3	49908.9	ET14	AddisAbeba
ET14,30	30	45346.1	45429.4	ET14	AddisAbeba
ET14,31	31	41415.9	41105.2	ET14	AddisAbeba
ET14,32	32	37485.7	37485.7	ET14	AddisAbeba
ET14,33	33	35963.2	34965.6	ET14	AddisAbeba
ET14,34	34	34440.6	33321.8	ET14	AddisAbeba
ET14,35	35	32918.1	32176.9	ET14	AddisAbeba
ET14,36	36	31395.6	31153.2	ET14	AddisAbeba
ET14,37	37	29873.1	29873.1	ET14	AddisAbeba
ET14,38	38	27782.3	28063.1	ET14	AddisAbeba
ET14,39	39	25691.6	25866	ET14	AddisAbeba
ET14,40	40	23600.8	23528.5	ET14	AddisAbeba
ET14,41	41	21510.1	21297.4	ET14	AddisAbeba
ET14,42	42	19419.3	19419.3	ET14	AddisAbeba
ET14,43	43	18636.7	18073.5	ET14	AddisAbeba
ET14,44	44	17854.1	17168.3	ET14	AddisAbeba
ET14,45	45	17071.4	16544.8	ET14	AddisAbeba
ET14,46	46	16288.8	16043.8	ET14	AddisAbeba
ET14,47	47	15506.2	15506.2	ET14	AddisAbeba
ET14,48	48	14768.4	14813.8	ET14	AddisAbeba
ET14,49	49	14030.7	14012.2	ET14	AddisAbeba
ET14,50	50	13292.9	13187.9	ET14	AddisAbeba
ET14,51	51	12555.2	12427.4	ET14	AddisAbeba
ET14,52	52	11817.4	11817.4	ET14	AddisAbeba
ET14,53	53	11499.9	11413.7	ET14	AddisAbeba
ET14,54	54	11182.4	11150.1	ET14	AddisAbeba
ET14,55	55	10864.9	10929.5	ET14	AddisAbeba
ET14,56	56	10547.5	10655.1	ET14	AddisAbeba
ET14,57	57	10230	10230	ET14	AddisAbeba
ET14,58	58	9484.87	9589.61	ET14	AddisAbeba
ET14,59	59	8739.78	8799.24	ET14	AddisAbeba
ET14,60	60	7994.68	7956.49	ET14	AddisAbeba
ET14,61	61	7249.58	7159.02	ET14	AddisAbeba
ET14,62	62	6504.48	6504.48	ET14	AddisAbeba
ET14,63	63	6239.66	6061.6	ET14	AddisAbeba
ET14,64	64	5974.83	5783.52	ET14	AddisAbeba
ET14,65	65	5710.01	5594.47	ET14	AddisAbeba
ET14,66	66	5445.19	5418.67	ET14	AddisAbeba
ET14,67	67	5180.37	5180.37	ET14	AddisAbeba
ET14,68	68	4732.97	4824.13	ET14	AddisAbeba
ET14,69	69	4285.57	4375.96	ET14	AddisAbeba
ET14,70	70	3838.17	3882.22	ET14	AddisAbeba
ET14,71	71	3390.77	3389.23	ET14	AddisAbeba
ET14,72	72	2943.37	2943.37	ET14	AddisAbeba
ET14,73	73	2672.27	2579.33	ET14	AddisAbeba
ET14,74	74	2401.17	2285.26	ET14	AddisAbeba
ET14,75	75	2130.06	2037.66	ET14	AddisAbeba
ET14,76	76	1858.96	1813.02	ET14	AddisAbeba
ET14,77	77	1587.86	1587.86	ET14	AddisAbeba
ET14,78	78	1363.35	1345.34	ET14	AddisAbeba
ET14,79	79	1138.84	1095.3	ET14	AddisAbeba
ET14,80	80	914.324	854.275	ET14	AddisAbeba
ET14,81	81	689.812	638.768	ET14	AddisAbeba
ET14,82	82	465.3	465.3	ET14	AddisAbeba
ET14,83	83	408.598	345.389	ET14	AddisAbeba
ET14,84	84	351.897	270.559	ET14	AddisAbeba
ET14,85	85	295.195	227.333	ET14	AddisAbeba
ET14,86	86	238.494	202.236	ET14	AddisAbeba
ET14,87	87	181.792	181.792	ET14	AddisAbeba
ET14,88	88	152.221	155.375	ET14	AddisAbeba
ET14,89	89	122.65	123.758	ET14	AddisAbeba
ET14,90	90	93.0796	90.5647	ET14	AddisAbeba
ET14,91	91	63.5088	59.417	ET14	AddisAbeba
ET14,92	92	33.938	33.938	ET14	AddisAbeba
ET14,93	93	27.6144	16.8222	ET14	AddisAbeba
ET14,94	94	21.2908	7.05036	ET14	AddisAbeba
ET14,95	95	14.9672	2.67455	ET14	AddisAbeba
ET14,96	96	8.6436	1.74703	ET14	AddisAbeba
ET14,97	97	2.32	2.32	ET14	AddisAbeba
ET14,98	98	2.54667	2.79516	ET14	AddisAbeba
ET14,99	99	2.77333	2.97213	ET14	AddisAbeba
ET14,100	100	3	3	ET14	AddisAbeba
ET15,<1	<1	7330.58	7330.58	ET15	DireDawa
ET15,1	1	7052.34	7047.63	ET15	DireDawa
ET15,2	2	6774.1	6774.1	ET15	DireDawa
ET15,3	3	6544.9	6517.41	ET15	DireDawa
ET15,4	4	6315.7	6277.02	ET15	DireDawa
ET15,5	5	6086.5	6050.36	ET15	DireDawa
ET15,6	6	5857.3	5834.91	ET15	DireDawa
ET15,7	7	5628.1	5628.1	ET15	DireDawa
ET15,8	8	5516.82	5430.89	ET15	DireDawa
ET15,9	9	5405.54	5258.21	ET15	DireDawa
ET15,10	10	5294.26	5128.5	ET15	DireDawa
ET15,11	11	5182.98	5060.18	ET15	DireDawa
ET15,12	12	5071.69	5071.69	ET15	DireDawa
ET15,13	13	5227.62	5172.51	ET15	DireDawa
ET15,14	14	5383.54	5336.23	ET15	DireDawa
ET15,15	15	5539.46	5527.51	ET15	DireDawa
ET15,16	16	5695.39	5710.99	ET15	DireDawa
ET15,17	17	5851.31	5851.31	ET15	DireDawa
ET15,18	18	5848.34	5922.47	ET15	DireDawa
ET15,19	19	5845.38	5935.85	ET15	DireDawa
ET15,20	20	5842.41	5912.16	ET15	DireDawa
ET15,21	21	5839.44	5872.13	ET15	DireDawa
ET15,22	22	5836.48	5836.48	ET15	DireDawa
ET15,23	23	5778.59	5818.71	ET15	DireDawa
ET15,24	24	5720.7	5803.47	ET15	DireDawa
ET15,25	25	5662.81	5768.16	ET15	DireDawa
ET15,26	26	5604.92	5690.21	ET15	DireDawa
ET15,27	27	5547.03	5547.03	ET15	DireDawa
ET15,28	28	5269.88	5324.84	ET15	DireDawa
ET15,29	29	4992.72	5045.01	ET15	DireDawa
ET15,30	30	4715.56	4737.69	ET15	DireDawa
ET15,31	31	4438.4	4433.05	ET15	DireDawa
ET15,32	32	4161.25	4161.25	ET15	DireDawa
ET15,33	33	4013.56	3945.03	ET15	DireDawa
ET15,34	34	3865.87	3777.44	ET15	DireDawa
ET15,35	35	3718.18	3644.12	ET15	DireDawa
ET15,36	36	3570.5	3530.7	ET15	DireDawa
ET15,37	37	3422.81	3422.81	ET15	DireDawa
ET15,38	38	3284.88	3308.23	ET15	DireDawa
ET15,39	39	3146.96	3183.4	ET15	DireDawa
ET15,40	40	3009.04	3046.9	ET15	DireDawa
ET15,41	41	2871.11	2897.3	ET15	DireDawa
ET15,42	42	2733.19	2733.19	ET15	DireDawa
ET15,43	43	2567.96	2555.24	ET15	DireDawa
ET15,44	44	2402.74	2372.51	ET15	DireDawa
ET15,45	45	2237.52	2196.14	ET15	DireDawa
ET15,46	46	2072.29	2037.28	ET15	DireDawa
ET15,47	47	1907.07	1907.07	ET15	DireDawa
ET15,48	48	1831.02	1812.27	ET15	DireDawa
ET15,49	49	1754.97	1742.07	ET15	DireDawa
ET15,50	50	1678.92	1681.23	ET15	DireDawa
ET15,51	51	1602.86	1614.55	ET15	DireDawa
ET15,52	52	1526.81	1526.81	ET15	DireDawa
ET15,53	53	1409.87	1408.42	ET15	DireDawa
ET15,54	54	1292.93	1272.25	ET15	DireDawa
ET15,55	55	1175.98	1136.81	ET15	DireDawa
ET15,56	56	1059.04	1020.59	ET15	DireDawa
ET15,57	57	942.098	942.098	ET15	DireDawa
ET15,58	58	940.735	913.203	ET15	DireDawa
ET15,59	59	939.372	919.302	ET15	DireDawa
ET15,60	60	938.009	939.167	ET15	DireDawa
ET15,61	61	936.646	951.57	ET15	DireDawa
ET15,62	62	935.283	935.283	ET15	DireDawa
ET15,63	63	846.232	875.555	ET15	DireDawa
ET15,64	64	757.18	783.538	ET15	DireDawa
ET15,65	65	668.129	676.858	ET15	DireDawa
ET15,66	66	579.077	573.145	ET15	DireDawa
ET15,67	67	490.026	490.026	ET15	DireDawa
ET15,68	68	469.461	440.224	ET15	DireDawa
ET15,69	69	448.896	416.842	ET15	DireDawa
ET15,70	70	428.33	408.079	ET15	DireDawa
ET15,71	71	407.765	402.132	ET15	DireDawa
ET15,72	72	387.2	387.2	ET15	DireDawa
ET15,73	73	341.581	354.636	ET15	DireDawa
ET15,74	74	295.962	308.414	ET15	DireDawa
ET15,75	75	250.343	255.665	ET15	DireDawa
ET15,76	76	204.724	203.519	ET15	DireDawa
ET15,77	77	159.105	159.105	ET15	DireDawa
ET15,78	78	143.602	127.785	ET15	DireDawa
ET15,79	79	128.1	107.851	ET15	DireDawa
ET15,80	80	112.597	95.8251	ET15	DireDawa
ET15,81	81	97.0945	88.2311	ET15	DireDawa
ET15,82	82	81.592	81.592	ET15	DireDawa
ET15,83	83	71.64	73.1573	ET15	DireDawa
ET15,84	84	61.688	63.0822	ET15	DireDawa
ET15,85	85	51.736	52.2485	ET15	DireDawa
ET15,86	86	41.784	41.5379	ET15	DireDawa
ET15,87	87	31.832	31.832	ET15	DireDawa
ET15,88	88	26.6584	23.8264	ET15	DireDawa
ET15,89	89	21.4848	17.4721	ET15	DireDawa
ET15,90	90	16.3112	12.5337	ET15	DireDawa
ET15,91	91	11.1376	8.77608	ET15	DireDawa
ET15,92	92	5.964	5.964	ET15	DireDawa
ET15,93	93	4.8512	3.88258	ET15	DireDawa
ET15,94	94	3.7384	2.39846	ET15	DireDawa
ET15,95	95	2.6256	1.39866	ET15	DireDawa
ET15,96	96	1.5128	0.770166	ET15	DireDawa
ET15,97	97	0.4	0.4	ET15	DireDawa
ET15,98	98	0.266667	0.185926	ET15	DireDawa
ET15,99	99	0.133333	0.0687407	ET15	DireDawa
ET15,100	100	0	1.11022e-16	ET15	DireDawa

## Sheet: mort infant
Data Source	World Development Indicators
Last Updated Date	2021-07-30
Country Name	Country Code	Indicator Name	Indicator Code	1960	1961	1962	1963	1964	1965	1966	1967	1968	1969	1970	1971	1972	1973	1974	1975	1976	1977	1978	1979	1980	1981	1982	1983	1984	1985	1986	1987	1988	1989	1990	1991	1992	1993	1994	1995	1996	1997	1998	1999	2000	2001	2002	2003	2004	2005
Aruba	ABW	Mortality rate, infant (per 1,000 live births)	SP.DYN.IMRT.IN
Africa Eastern and Southern	AFE	Mortality rate, infant (per 1,000 live births)	SP.DYN.IMRT.IN							135.951	135.148	131.495	130.747	130.041	129.253	128.413	127.614	126.83	126.038	125.236	126.165	124.972	123.568	122.073	120.414	118.705	117.054	115.508	114.112	112.859	111.649	110.478	109.233	101.844	100.763	99.7268	98.6262	97.5825	96.1084	94.348	92.5055	90.4222	87.9693	85.2609	82.3128	79.2541	76.1998	73.2247	70.3367
Afghanistan	AFG	Mortality rate, infant (per 1,000 live births)	SP.DYN.IMRT.IN			232	227.8	223.9	219.9	216.1	212.4	208.6	204.7	200.9	197.1	193.4	189.4	185.5	181.5	177.6	173.5	169.4	165.3	161	156.8	152.5	148.4	144.3	140.3	136.2	132.2	128.2	124.2	120.4	116.8	113.3	109.9	106.7	103.7	100.8	98.1	95.3	92.7	90.2	87.6	84.9	82.3	79.6	77
Africa Western and Central	AFW	Mortality rate, infant (per 1,000 live births)	SP.DYN.IMRT.IN					177.122	173.753	170.397	165.218	162.206	159.151	155.903	152.643	148.497	145.029	141.468	137.903	134.404	131.059	127.854	125.203	123.032	121.168	119.742	118.613	117.672	117.048	116.321	115.633	114.901	114.22	113.466	112.705	111.985	111.138	110.222	109.037	107.602	105.917	103.905	101.667	99.2631	96.6844	94.0417	91.3834	88.7657	86.1607
Angola	AGO	Mortality rate, infant (per 1,000 live births)	SP.DYN.IMRT.IN																					140.2	138.6	137	135.4	134.2	133.2	132.5	132	131.7	131.4	131.3	131.2	131.3	131.4	131.2	130.8	129.9	128.4	126.5	124.1	121.2	117.9	114.2	110	105.4	100.6
Albania	ALB	Mortality rate, infant (per 1,000 live births)	SP.DYN.IMRT.IN																			76.5	71.2	66.2	61.5	57.1	53.2	49.7	46.5	43.7	41.2	39	37.1	35.5	34.1	32.9	31.8	30.8	29.7	28.6	27.5	26.4	25.3	24.1	22.9	21.7	20.4	19.1	17.8
Andorra	AND	Mortality rate, infant (per 1,000 live births)	SP.DYN.IMRT.IN																										10.1	9.9	9.7	9.5	9.3	9.1	8.8	8.6	8.4	8.2	7.9	7.7	7.4	7.1	6.8	6.6	6.3	6.1	5.8	5.6	5.4
Arab World	ARB	Mortality rate, infant (per 1,000 live births)	SP.DYN.IMRT.IN																															57.9522	56.3016	54.7844	53.337	51.8771	50.4912	49.1037	47.736	46.3975	45.0756	43.793	42.4704	41.205	39.9664	38.7538	37.5791
United Arab Emirates	ARE	Mortality rate, infant (per 1,000 live births)	SP.DYN.IMRT.IN	134.7	128.4	122.1	115.8	109.4	103	96.3	89.6	82.9	76.4	70.1	64.5	59.1	54.3	49.8	45.6	41.7	38	34.7	31.6	28.8	26.3	24.1	22.2	20.6	19.2	18	16.9	15.9	15	14.2	13.5	12.9	12.3	11.8	11.3	10.9	10.6	10.2	9.9	9.6	9.4	9.1	8.9	8.6	8.3
Argentina	ARG	Mortality rate, infant (per 1,000 live births)	SP.DYN.IMRT.IN										59.5	59	58.3	57.4	56.3	54.8	52.7	50.2	47	43.6	40.1	37	34.2	31.9	29.8	28.2	27	26.1	25.7	25.6	25.5	25.3	24.9	24.2	23.4	22.4	21.4	20.5	19.7	18.9	18.2	17.5	16.9	16.4	15.8	15.3	14.8
Armenia	ARM	Mortality rate, infant (per 1,000 live births)	SP.DYN.IMRT.IN																	69.5	67	64.5	62.2	59.9	57.8	55.8	53.9	52	50.2	48.4	46.7	48.9	43.4	41.7	40.1	38.5	36.9	35.3	33.8	32.4	30.9	29.6	28.3	27	25.8	24.6	23.5	22.3	21.3
American Samoa	ASM	Mortality rate, infant (per 1,000 live births)	SP.DYN.IMRT.IN
Antigua and Barbuda	ATG	Mortality rate, infant (per 1,000 live births)	SP.DYN.IMRT.IN	63.1	59.1	54.6	50	45.3	40.8	36.6	32.8	29.5	26.7	24.3	22.3	20.7	19.4	18.3	17.2	16.2	15.3	14.4	13.6	12.9	12.3	11.8	11.5	11.2	11.1	11	11	11.1	11.3	11.5	11.7	12.1	12.4	12.7	13	13.2	13.4	13.4	13.2	13	12.7	12.4	12	11.5	11
Australia	AUS	Mortality rate, infant (per 1,000 live births)	SP.DYN.IMRT.IN	20.3	19.9	19.5	19.1	18.7	18.5	18.3	18.2	18.1	18	17.8	17.4	16.8	16.1	15.3	14.4	13.5	12.6	11.9	11.3	10.8	10.4	10.1	9.8	9.6	9.3	9.1	8.8	8.4	8	7.6	7.1	6.7	6.3	6	5.8	5.6	5.4	5.3	5.2	5.1	5	5	4.9	4.8	4.8
Austria	AUT	Mortality rate, infant (per 1,000 live births)	SP.DYN.IMRT.IN	37.2	35	32.9	31.1	29.6	28.3	27.3	26.3	25.7	25.3	25	24.7	24.2	23.1	21.6	19.8	18	16.6	15.4	14.6	13.9	13.2	12.6	11.9	11.3	10.7	10.1	9.4	8.8	8.4	8	7.6	7.2	6.7	6.2	5.7	5.3	5	4.8	4.7	4.6	4.5	4.4	4.3	4.2	4.1
Azerbaijan	AZE	Mortality rate, infant (per 1,000 live births)	SP.DYN.IMRT.IN																							85.7	83.9	82.1	80.4	79	77.8	76.8	76.1	75.8	75.9	76.2	76.3	75.9	75	73.4	71.2	68.2	64.8	61.1	57.3	53.7	50.3	47.2	44.4
Burundi	BDI	Mortality rate, infant (per 1,000 live births)	SP.DYN.IMRT.IN					141.7	142.8	143.9	145	145.8	146.4	146.7	147	147.3	147.7	147.9	148	147.5	145.7	142.5	138.3	132.9	127.2	121.4	115.8	110.8	107.1	104.7	103.5	103.5	104.2	105.2	106.3	107	107.3	107	106.1	104.7	102.9	100.5	97.9	95.1	92	88.9	85.6	82.1	78.2
Belgium	BEL	Mortality rate, infant (per 1,000 live births)	SP.DYN.IMRT.IN	29.3	28.1	27	25.9	24.9	24	23.2	22.5	21.9	21.3	20.6	19.7	18.7	17.7	16.7	15.8	14.9	14.1	13.5	12.9	12.3	11.7	11.2	10.7	10.2	9.8	9.5	9.2	8.9	8.6	8.3	8.1	7.7	7.3	6.8	6.3	5.9	5.5	5.2	5	4.8	4.6	4.4	4.3	4.1	4
Benin	BEN	Mortality rate, infant (per 1,000 live births)	SP.DYN.IMRT.IN	185	182	178.8	175.6	172.4	169.3	166.2	163.2	160.4	157.7	155.1	152.6	149.9	147.1	144.1	141.1	137.9	134.9	132	129.4	127	124.8	122.6	120.5	118.5	116.4	114.4	112.2	110.1	107.9	105.7	103.4	101.2	99.1	97.1	95.2	93.3	91.6	89.8	88	86.1	84.3	82.4	80.6	78.9	77.3
Burkina Faso	BFA	Mortality rate, infant (per 1,000 live births)	SP.DYN.IMRT.IN	155.6	154.1	152.5	151	149.7	148.6	147.7	146.7	145.9	145	144	142.9	141.2	138.8	135.6	131.8	127.6	123.6	119.9	116.7	114.1	111.9	109.9	108.2	106.4	104.7	102.9	101.3	100	99.1	98.5	98.3	98.2	98.1	97.8	97.2	96.2	95	93.7	92.4	91	89.4	87.7	85.7	83.4	80.9
Bangladesh	BGD	Mortality rate, infant (per 1,000 live births)	SP.DYN.IMRT.IN	173.6	169.2	165.2	161.6	158.4	155.6	153.3	151.6	150.3	149.3	148.7	148.2	147.6	147	146.1	144.8	143.2	141.1	138.8	136.3	133.5	130.7	127.7	124.5	121.2	117.9	114.3	110.7	107.1	103.4	99.7	95.9	92.2	88.4	84.7	81	77.3	73.7	70.1	66.7	63.4	60.3	57.3	54.6	52	49.5
Bulgaria	BGR	Mortality rate, infant (per 1,000 live births)	SP.DYN.IMRT.IN	45	40	36.4	33.8	32.1	31.3	31	31	30.3	28.9	27.4	26.3	25.7	25.2	24.7	24.2	23.5	22.8	21.8	20.7	19.6	18.7	18	17.4	16.6	15.8	15	14.3	14	14.2	14.7	15.1	15.3	15.4	15.4	15.4	15.5	15.7	15.5	14.9	14.3	13.7	13.2	12.6	11.8	11
Bahrain	BHR	Mortality rate, infant (per 1,000 live births)	SP.DYN.IMRT.IN	133.4	122.8	113.4	104.5	96.1	88.1	80.8	74	67.6	61.9	56.6	51.9	47.6	43.7	40.3	37.2	34.6	32.3	30.2	28.4	26.7	25.3	24.1	23	22	21.2	20.5	20.1	19.8	19.7	19.5	19.3	18.7	17.9	16.8	15.5	14.2	13.1	12.1	11.3	10.8	10.3	10	9.7	9.4	9.1
Bahamas, The	BHS	Mortality rate, infant (per 1,000 live births)	SP.DYN.IMRT.IN									24.8	25.3	25.7	26.1	26.4	26.6	26.7	26.7	26.5	26.2	25.8	25.4	25	24.6	24.3	24.1	23.9	23.6	23.2	22.6	21.8	20.9	20	19.1	18.2	17.3	16.5	15.8	15.1	14.5	14.1	13.9	13.9	14	14.1	14.3	14.4	14.4
Bosnia and Herzegovina	BIH	Mortality rate, infant (per 1,000 live births)	SP.DYN.IMRT.IN																									26.1	24	22.1	20.4	18.8	17.4	16.1	14.9	14.4	13.6	12.4	11.7	10.8	10.2	9.6	9.1	8.7	8.4	8.2	8	7.9	7.8
Belarus	BLR	Mortality rate, infant (per 1,000 live births)	SP.DYN.IMRT.IN																					17.2	16.5	15.8	15.2	14.7	14.2	13.7	13.2	12.7	12.3	12.2	12.1	12.2	12.3	12.4	12.4	12.2	11.8	11.3	10.7	9.9	9.1	8.4	7.7	7.1	6.5
Belize	BLZ	Mortality rate, infant (per 1,000 live births)	SP.DYN.IMRT.IN								78.4	75.5	72.6	69.7	67.1	64.7	62.5	60.3	58.2	56.3	54.4	52.7	51	49.4	47.7	46	44.3	42.5	40.6	38.8	36.8	34.9	33	31.2	29.5	27.9	26.5	25.2	24.1	23.1	22.3	21.4	20.7	20	19.4	18.9	18.5	18.1	17.9
Bermuda	BMU	Mortality rate, infant (per 1,000 live births)	SP.DYN.IMRT.IN
Bolivia	BOL	Mortality rate, infant (per 1,000 live births)	SP.DYN.IMRT.IN	173.8	170.7	167.6	164.5	161.5	158.3	155.2	152	148.9	145.6	142.4	139.1	135.8	132.4	129	125.6	122.3	119.1	116	113.1	110.4	107.9	105.4	103	100.5	97.9	95.2	92.5	89.6	86.8	83.9	81.1	78.3	75.6	72.8	70	67.2	64.4	61.5	58.6	55.8	53	50.3	47.7	45.3	42.9
Brazil	BRA	Mortality rate, infant (per 1,000 live births)	SP.DYN.IMRT.IN	127.2	123.9	120.8	117.9	115.2	112.8	110.5	108.4	106.3	104.1	101.8	99.4	97.1	94.7	92.4	90	87.6	85.1	82.4	79.5	76.5	73.4	70.5	67.7	65.1	62.7	60.5	58.4	56.4	54.4	52.4	50.3	48.1	45.8	43.3	40.9	38.5	36.3	34.2	32.2	30.3	28.5	26.7	25	23.5	22
Barbados	BRB	Mortality rate, infant (per 1,000 live births)	SP.DYN.IMRT.IN	70.2	65.3	61.1	57.5	54.3	51.5	49	46.8	44.8	42.8	40.9	38.9	37	35.1	33.2	31.4	29.7	28	26.4	24.9	23.5	22.4	21.4	20.6	19.9	19.3	18.7	18.1	17.5	16.8	16.2	15.5	14.9	14.4	14	13.7	13.5	13.4	13.4	13.5	13.7	13.9	14.1	14.3	14.4	14.4
Brunei Darussalam	BRN	Mortality rate, infant (per 1,000 live births)	SP.DYN.IMRT.IN	83.9	75.9	68.2	61.3	55.6	51.2	47.9	45.3	43.1	41	38.6	36	33.1	30.2	27.3	24.7	22.3	20.2	18.4	16.8	15.4	14.2	13.2	12.4	11.7	11.2	10.8	10.5	10.3	10.2	10.2	10.3	10.2	10.2	10	9.7	9.4	9.1	8.8	8.5	8.2	8	7.9	7.8	7.7	7.6
Bhutan	BTN	Mortality rate, infant (per 1,000 live births)	SP.DYN.IMRT.IN										187.6	181.5	175.9	170.6	165	159.6	154.3	149.3	144.6	139.9	135.3	130.5	125.9	121.3	117	112.7	108.5	104.5	100.5	96.6	92.8	89.1	85.6	82.2	78.9	75.6	72.4	69.2	66.1	63.1	60.2	57.4	54.7	52.1	49.5	47	44.6
Botswana	BWA	Mortality rate, infant (per 1,000 live births)	SP.DYN.IMRT.IN	114.3	111.3	108.3	105.5	102.7	100.2	97.7	95.3	92.8	89.9	87.1	84.2	81.1	78	74.7	71.4	67.9	64.4	60.9	57.7	54.9	52.2	49.8	47.6	45.4	43.3	41.2	39.3	37.6	36.6	36.2	36.4	36.9	37.6	38.4	39.1	37.2	36.6	35.8	34.2	32	29.4	27.4	25.8	24.2	21
Central African Republic	CAF	Mortality rate, infant (per 1,000 live births)	SP.DYN.IMRT.IN	165.2	162.6	160.2	157.6	154.8	151.9	148.9	146	143	140.1	137.4	134.9	132.6	130.5	128.5	126.7	124.9	123.2	121.7	120.3	119.1	118.1	117.2	116.6	116.1	115.6	115.2	115	115.1	115.5	115.5	115.2	114.8	114.2	113.8	113.3	112.8	112.2	111.6	111	110.4	109.8	109.2	108.5	107.8	107
Canada	CAN	Mortality rate, infant (per 1,000 live births)	SP.DYN.IMRT.IN	27.8	26.9	26	25	24	23.1	22.1	21.2	20.3	19.4	18.5	17.6	16.7	15.9	15	14.1	13.3	12.5	11.7	11	10.3	9.7	9.2	8.7	8.3	8	7.7	7.5	7.3	7	6.8	6.6	6.4	6.2	6	5.8	5.6	5.5	5.4	5.3	5.3	5.2	5.2	5.2	5.2	5.2
Central Europe and the Baltics	CEB	Mortality rate, infant (per 1,000 live births)	SP.DYN.IMRT.IN																															16.1131	15.6524	15.2195	14.788	14.2573	13.6289	13.0027	12.3447	11.6516	10.921	10.3263	9.82263	9.51224	9.19265	8.8513	8.38189
Switzerland	CHE	Mortality rate, infant (per 1,000 live births)	SP.DYN.IMRT.IN	21.7	21.2	20.7	20.1	19.3	18.4	17.6	16.9	16.3	15.6	15	14.3	13.6	12.8	12	11.2	10.5	9.8	9.2	8.8	8.4	8.1	7.8	7.6	7.4	7.3	7.2	7.1	7	6.8	6.6	6.4	6.1	5.8	5.5	5.2	5	4.9	4.8	4.7	4.7	4.6	4.6	4.5	4.4	4.3
Channel Islands	CHI	Mortality rate, infant (per 1,000 live births)	SP.DYN.IMRT.IN
Chile	CHL	Mortality rate, infant (per 1,000 live births)	SP.DYN.IMRT.IN	131	123.8	118.5	113.3	106.1	96.6	86.9	78.7	72.6	68.8	66.9	66.1	65.2	63.4	59.7	54.1	47.5	41	35.3	30.9	27.8	25.2	22.8	20.7	19.4	18.9	18.7	18.5	18	17.2	16.1	14.9	13.7	12.7	11.8	11.1	10.6	10.3	10.1	9.8	9.2	8.7	8.3	8.1	7.9	7.7
China	CHN	Mortality rate, infant (per 1,000 live births)	SP.DYN.IMRT.IN										83.1	79.5	75.9	72.4	69	65.5	62	58.6	55.4	52.6	50	47.8	46	44.5	43.4	42.7	42.2	42.1	42.1	42.2	42.2	42.1	41.7	41.1	40.1	39	37.7	36.4	35	33.5	31.9	30.1	28.2	26.1	24.1	22.2	20.3
Cote d'Ivoire	CIV	Mortality rate, infant (per 1,000 live births)	SP.DYN.IMRT.IN	212.2	206.7	201.3	196.1	191.1	186.2	181.4	176.6	171.8	167.1	162.3	157.4	152.2	146.9	141.5	136.1	130.8	125.9	121.4	117.7	114.7	112.2	110.1	108.3	107	106	105.1	104.6	104.2	104	103.8	103.6	103.4	103	102.5	101.8	100.9	99.8	98.4	96.9	95.3	93.4	91.4	89.5	87.5	85.2
Cameroon	CMR	Mortality rate, infant (per 1,000 live births)	SP.DYN.IMRT.IN	163.6	160	157	154.3	151.3	148	144	139.3	134.2	129.3	124.6	120.6	117.5	115.3	114	113.2	112.7	112	110.9	109.3	107.2	104.5	101.3	98	94.5	91.2	88.4	86.2	84.8	84.2	84.4	85.2	86.4	87.8	89	89.8	90.3	90.3	89.9	88.9	87.4	85.7	83.7	81.7	79.8	78.1
Congo, Dem. Rep.	COD	Mortality rate, infant (per 1,000 live births)	SP.DYN.IMRT.IN										150.3	148.8	147.3	145.8	144.1	142.4	140.5	138.7	137	135.3	133.6	131.9	130.2	128.8	127.3	126	124.8	123.6	122.5	121.4	120.4	119.3	118.2	117.2	116.2	115.3	114.3	113.1	111.8	110.3	108.6	106.6	104.5	102.3	100.1	97.7	95.5
Congo, Rep.	COG	Mortality rate, infant (per 1,000 live births)	SP.DYN.IMRT.IN	109.7	107.5	105.4	103.4	101.2	98.9	96.5	94.1	91.7	89.6	87.4	85.4	83.4	81.5	79.6	77.8	76	74.4	72.8	71.1	69.4	67.7	66	64.3	62.7	61.2	59.9	59	58.6	58.6	59	59.9	61.2	62.9	64.9	67	69.1	71.1	72.5	73.1	72.4	70.6	67.9	64.4	60.5	56.5
Colombia	COL	Mortality rate, infant (per 1,000 live births)	SP.DYN.IMRT.IN	94.3	91.4	88.7	86.2	83.7	81.5	79.3	77.2	75	72.8	70.5	68.2	65.9	63.4	60.9	58.2	55.5	52.7	50	47.3	44.7	42.2	40	37.9	36	34.4	32.9	31.7	30.6	29.7	28.8	28	27.2	26.3	25.5	24.7	23.9	23.1	22.4	21.7	21	20.4	19.9	19.3	18.8	18.3
Comoros	COM	Mortality rate, infant (per 1,000 live births)	SP.DYN.IMRT.IN											150.9	147.6	144.4	141.6	138.6	135.6	132.3	128.9	125.6	121.9	118.4	114.8	111.3	107.9	104.5	101.3	98.2	95.3	92.5	89.9	87.5	85	82.5	80.2	78.2	76.6	75.3	74.1	73.3	72.6	72.2	71.9	71.7	71.3	70.7	69.6
Cabo Verde	CPV	Mortality rate, infant (per 1,000 live births)	SP.DYN.IMRT.IN	122.5	121.1	119.7	118.1	116.4	114.5	112.1	109.6	106.7	103.4	99.7	95.8	91.7	87.5	83.4	79.5	75.8	72.6	69.8	67.5	65.8	64.5	63.4	62.3	60.9	59	56.5	53.7	51	48.6	46.7	45.6	45	44.8	44.7	44	42.6	40.3	37.4	34.1	31.1	28.4	26.3	24.9	24	23.6
Costa Rica	CRI	Mortality rate, infant (per 1,000 live births)	SP.DYN.IMRT.IN	67.3	65.1	66.4	68.9	70.8	70.6	67.6	63.4	61.2	61.6	61.2	58	53	48	43.5	38.7	33.4	28.3	24	21	19.2	18.7	19	19.5	19.9	19.6	18.6	17.1	15.6	14.6	14	13.5	13.2	12.9	12.8	12.7	12.7	12.6	12.3	11.6	11	10.5	10.2	10	9.9	9.8
Caribbean small states	CSS	Mortality rate, infant (per 1,000 live births)	SP.DYN.IMRT.IN																															28.8756	28.0895	27.3677	26.6662	26.0161	25.3611	24.7076	24.133	23.6036	23.0622	22.5447	22.1291	21.6841	21.2937	20.8957	20.5639
Cuba	CUB	Mortality rate, infant (per 1,000 live births)	SP.DYN.IMRT.IN	47.1	45.3	43.6	41.9	40.3	38.7	37.1	35.6	34.1	32.5	31	29.5	28.1	26.7	25.3	24	22.7	21.5	20.3	19.3	18.3	17.3	16.4	15.6	14.8	14.1	13.4	12.7	12.1	11.5	10.9	10.4	9.9	9.4	9	8.6	8.2	7.8	7.5	7.2	6.9	6.6	6.4	6.1	5.9	5.7
Curacao	CUW	Mortality rate, infant (per 1,000 live births)	SP.DYN.IMRT.IN
Cayman Islands	CYM	Mortality rate, infant (per 1,000 live births)	SP.DYN.IMRT.IN
Cyprus	CYP	Mortality rate, infant (per 1,000 live births)	SP.DYN.IMRT.IN												35.4	32.8	30.4	28	25.4	22.9	20.6	19	17.8	17.1	16.5	15.8	14.6	13.3	12.1	11	10.3	10.1	10	9.9	9.7	9.4	8.9	8.4	7.9	7.4	6.9	6.5	6.1	5.7	5.3	5	4.7	4.4	4.1
Czech Republic	CZE	Mortality rate, infant (per 1,000 live births)	SP.DYN.IMRT.IN																						13.4	13	12.7	12.5	12.2	11.9	11.5	11.1	10.7	10.3	9.9	9.3	8.6	7.9	7.1	6.4	5.8	5.3	4.8	4.5	4.3	4.1	3.9	3.7	3.5
Germany	DEU	Mortality rate, infant (per 1,000 live births)	SP.DYN.IMRT.IN									23.4	22.7	22.1	21.4	20.6	19.7	18.8	17.7	16.6	15.5	14.4	13.5	12.6	11.8	11	10.4	9.8	9.2	8.7	8.3	7.8	7.4	7	6.6	6.2	5.8	5.5	5.3	5	4.8	4.7	4.5	4.4	4.3	4.2	4.1	4	3.9
Djibouti	DJI	Mortality rate, infant (per 1,000 live births)	SP.DYN.IMRT.IN																	130.2	126.7	123.4	120.1	117	113.9	111	108.2	105.4	102.6	100	97.6	95.4	93.5	91.7	90.2	88.8	87.7	86.8	85.9	85	83.9	82.8	81.5	80	78.4	76.7	74.9	73.1	71.3
Dominica	DMA	Mortality rate, infant (per 1,000 live births)	SP.DYN.IMRT.IN	83.7	77.1	71	65.3	60.1	55.3	50.9	46.9	43.2	39.8	36.7	33.9	31.4	29	26.9	25	23.3	21.7	20.3	19.1	18	17.1	16.3	15.6	15	14.4	14	13.6	13.3	13.1	12.9	12.8	12.8	12.8	12.8	12.9	13	13.2	13.5	13.7	14.1	14.5	15	15.5	16.1	16.8
Denmark	DNK	Mortality rate, infant (per 1,000 live births)	SP.DYN.IMRT.IN	21.3	20.8	20.2	19.5	18.8	17.9	16.9	16	15.2	14.6	14	13.2	12.4	11.6	10.9	10.2	9.7	9.2	8.8	8.5	8.2	8.1	7.9	7.9	7.9	8	8	8	7.9	7.7	7.4	7	6.5	6.1	5.7	5.4	5.2	5	4.9	4.8	4.7	4.7	4.6	4.5	4.3	4.2
Dominican Republic	DOM	Mortality rate, infant (per 1,000 live births)	SP.DYN.IMRT.IN	102.1	101.3	100.3	99	97.5	95.9	94.1	92.4	90.6	88.8	86.9	84.8	82.5	80.1	77.6	75	72.6	70.2	67.9	65.8	63.7	61.7	59.7	57.9	56.1	54.4	52.8	51.1	49.5	47.9	46.3	44.8	43.2	41.6	40.1	38.6	37.3	36	34.8	33.8	32.9	32.1	31.5	30.9	30.3	29.9
Algeria	DZA	Mortality rate, infant (per 1,000 live births)	SP.DYN.IMRT.IN	145.5	145.7	146.2	146.8	147.2	147.7	148.2	148.4	148.1	147.2	145.4	143	140	136.5	132.5	128.1	123.5	118.6	113.5	108	101.8	94.5	86.3	77	67.7	59.5	53.2	48.6	45.3	43.2	41.8	40.7	39.8	39	38	37.1	36.3	35.5	34.9	34.4	33.9	33.2	32.4	31.3	30.1	28.8
East Asia & Pacific (excluding high income)	EAP	Mortality rate, infant (per 1,000 live births)	SP.DYN.IMRT.IN																															45.4587	44.7091	43.8438	42.739	41.6101	40.3279	39.0703	37.7383	36.3285	34.8602	33.2655	31.6067	29.8369	28.1734	26.7914	25.0194
Early-demographic dividend	EAR	Mortality rate, infant (per 1,000 live births)	SP.DYN.IMRT.IN																															77.3143	75.3228	73.4325	71.5666	69.7254	67.8113	65.8207	63.8463	61.8198	59.7517	57.6913	55.6438	53.6712	51.7497	49.9698	48.0736
East Asia & Pacific	EAS	Mortality rate, infant (per 1,000 live births)	SP.DYN.IMRT.IN																															43.3	42.5	41.5	40.4	39.3	38	36.8	35.5	34.2	32.8	31.4	29.8	28.2	26.6	25.3	23.7
Europe & Central Asia (excluding high income)	ECA	Mortality rate, infant (per 1,000 live births)	SP.DYN.IMRT.IN																															37.4896	37.3064	37.4002	37.4011	37.075	36.4988	35.5558	34.3648	32.9266	31.3186	29.6622	27.9692	26.3026	24.6958	23.1335	21.7014
Europe & Central Asia	ECS	Mortality rate, infant (per 1,000 live births)	SP.DYN.IMRT.IN																															24.9	24.4	24	23.6	23.1	22.4	21.6	20.7	19.7	18.8	17.8	16.8	15.9	15	14.1	13.3
Ecuador	ECU	Mortality rate, infant (per 1,000 live births)	SP.DYN.IMRT.IN	119.2	116	113	110.1	107.4	104.9	102.7	100.8	99	97.2	95.4	93.3	90.9	88	84.8	81.5	78.2	75.2	72.3	69.5	66.7	63.8	60.8	57.9	55.1	52.4	50	47.8	45.8	43.9	42	40.2	38.3	36.4	34.5	32.6	30.7	28.9	27.1	25.6	24.2	22.9	21.9	20.9	20.1	19.3
Egypt, Arab Rep.	EGY	Mortality rate, infant (per 1,000 live births)	SP.DYN.IMRT.IN	211.8	205	198.1	191.3	185	179.4	174.8	171.1	168.1	165.7	163.4	161	158.2	154.6	149.9	144.5	138.6	132.4	126.2	120.1	114.3	108.6	102.6	96.4	90	83.8	78.1	73.2	69	65.6	62.7	60.1	57.5	54.9	52.1	49.4	46.6	44	41.5	39.2	37.2	35.2	33.5	32	30.6	29.4
Euro area	EMU	Mortality rate, infant (per 1,000 live births)	SP.DYN.IMRT.IN																															7.94308	7.60242	7.23064	6.81303	6.37822	6.01506	5.65612	5.37067	5.15026	4.93801	4.7652	4.60807	4.44167	4.27273	4.1176	3.98531
Eritrea	ERI	Mortality rate, infant (per 1,000 live births)	SP.DYN.IMRT.IN															127.7	125.2	122.7	120.4	118.4	116.7	115.1	113.7	112.1	110.6	108.9	107	105	102.7	100.2	97.2	93.7	89.9	85.8	81.3	76.9	72.6	68.6	64.9	61.7	58.8	56.2	53.9	51.7	49.7	47.8	46.1
Spain	ESP	Mortality rate, infant (per 1,000 live births)	SP.DYN.IMRT.IN															20	18.5	17.1	15.7	14.5	13.4	12.4	11.5	10.8	10.1	9.6	9.2	8.8	8.4	8.1	7.8	7.4	7.1	6.7	6.3	5.9	5.6	5.2	4.9	4.7	4.5	4.4	4.3	4.1	4	3.9	3.8
Estonia	EST	Mortality rate, infant (per 1,000 live births)	SP.DYN.IMRT.IN																					17.8	17.1	16.5	15.9	15.4	15.1	14.7	14.5	14.3	14.1	14	13.9	13.7	13.4	13	12.4	11.7	10.9	10.1	9.4	8.7	8	7.3	6.7	6.1	5.6
Ethiopia	ETH	Mortality rate, infant (per 1,000 live births)	SP.DYN.IMRT.IN							145.5	145.3	145	144.8	144.7	144.4	144.2	144	143.8	143.7	143.4	143.1	142.7	141.9	140.8	139.3	137.3	135.1	132.7	130.3	128.1	125.9	123.7	121.4	119.1	116.4	113.6	110.4	106.9	103.4	100	96.6	93.4	90.2	87	83.6	80.2	76.6	73	69.5
European Union	EUU	Mortality rate, infant (per 1,000 live births)	SP.DYN.IMRT.IN																															10.1787	9.72806	9.26024	8.77277	8.26428	7.79292	7.33445	6.92712	6.56761	6.2131	5.93004	5.69183	5.4944	5.29865	5.10924	4.91311
Fragile and conflict affected situations	FCS	Mortality rate, infant (per 1,000 live births)	SP.DYN.IMRT.IN																															102.643	101.578	100.534	99.3502	98.0724	96.6228	94.9875	93.1572	91.1493	89.0481	86.81	84.4899	82.1581	79.823	77.5078	75.2501
Finland	FIN	Mortality rate, infant (per 1,000 live births)	SP.DYN.IMRT.IN	21.9	20.6	19.4	18.4	17.4	16.5	15.8	15.1	14.4	13.8	13.2	12.6	12	11.4	10.7	10.1	9.4	8.7	8.1	7.6	7.1	6.8	6.5	6.3	6.1	6	6	5.9	5.9	5.7	5.5	5.3	5	4.8	4.5	4.3	4.1	3.9	3.7	3.6	3.5	3.4	3.3	3.3	3.2	3.1
Fiji	FJI	Mortality rate, infant (per 1,000 live births)	SP.DYN.IMRT.IN	57.4	55.3	53.4	51.7	50.2	48.8	47.7	46.7	45.8	45.2	44.7	44.3	43.9	43.5	42.9	42.1	41.2	40	38.6	37.1	35.5	33.9	32.5	31.1	29.9	28.8	27.8	26.8	25.9	25.1	24.2	23.3	22.6	21.9	21.4	20.9	20.5	20.2	19.9	19.6	19.3	19.1	19	19.1	19.3	19.5
France	FRA	Mortality rate, infant (per 1,000 live births)	SP.DYN.IMRT.IN	23.7	22.4	21.3	20.3	19.3	18.5	17.7	17.1	16.4	15.8	15.1	14.3	13.7	13.2	12.7	12.3	11.9	11.5	11	10.5	10.2	9.8	9.5	9.1	8.8	8.5	8.3	8.1	7.9	7.7	7.4	7.1	6.7	6.2	5.7	5.3	5	4.8	4.6	4.5	4.4	4.3	4.2	4	3.9	3.8
Faroe Islands	FRO	Mortality rate, infant (per 1,000 live births)	SP.DYN.IMRT.IN
Micronesia, Fed. Sts.	FSM	Mortality rate, infant (per 1,000 live births)	SP.DYN.IMRT.IN																						43.9	44.5	44.9	45.1	45.2	44.8	44.4	43.8	43.2	42.8	42.5	42.3	42.3	42.5	42.6	42.7	42.7	42.4	41.9	41.3	40.5	39.8	38.9	37.8	36.8
Gabon	GAB	Mortality rate, infant (per 1,000 live births)	SP.DYN.IMRT.IN																			79.4	76.9	74.5	72.1	70	68	66.2	64.5	63.2	62.1	61.1	60.4	59.7	59.2	58.7	58.2	57.8	57.3	56.8	56.3	55.7	54.8	53.8	52.8	51.7	50.6	49.4	48.1
United Kingdom	GBR	Mortality rate, infant (per 1,000 live births)	SP.DYN.IMRT.IN	22.9	22.5	22	21.4	20.8	20.1	19.6	19.1	18.7	18.4	18	17.6	17.2	16.6	16	15.4	14.7	14.1	13.4	12.7	12.1	11.4	10.8	10.4	10	9.7	9.4	9.2	8.8	8.4	7.9	7.4	6.9	6.6	6.3	6.1	6	5.9	5.8	5.7	5.6	5.5	5.4	5.3	5.2	5.1
Georgia	GEO	Mortality rate, infant (per 1,000 live births)	SP.DYN.IMRT.IN																58.3	56.4	54.6	52.9	51.2	49.5	47.9	46.3	45	43.9	42.9	42.2	41.7	41.4	41.1	40.9	40.6	40.3	40	39.5	38.8	37.9	36.8	35.4	33.8	31.9	29.9	27.7	25.5	23.2	21
Ghana	GHA	Mortality rate, infant (per 1,000 live births)	SP.DYN.IMRT.IN	123.9	122.8	121.9	121.2	120.8	120.6	120.6	120.7	120.7	120.7	120.3	119.5	118.3	116.6	114.4	111.8	109	106.3	104.2	102.5	101.3	100.4	99.7	98.6	97	94.8	92.1	89	85.7	82.6	79.7	77.4	75.6	74.3	73.3	72.4	71.3	70	68.3	66.3	64.1	61.9	59.7	57.8	56.2	54.8
Gibraltar	GIB	Mortality rate, infant (per 1,000 live births)	SP.DYN.IMRT.IN
Guinea	GIN	Mortality rate, infant (per 1,000 live births)	SP.DYN.IMRT.IN	206.6	205.1	203.6	201.9	200.2	198.4	196.7	194.8	192.9	191	189.1	187.1	185.1	182.9	180.7	178.3	175.8	173.2	170.4	167.5	164.7	161.8	158.9	156.2	153.4	150.7	148.1	145.5	142.7	139.8	136.6	133.2	129.6	125.9	122.2	118.4	114.6	111	107.2	103.6	99.9	96.3	92.9	89.6	86.7	84
Gambia, The	GMB	Mortality rate, infant (per 1,000 live births)	SP.DYN.IMRT.IN	152.5	149.9	147.5	145.2	142.8	140.4	138.1	135.8	133.6	131.2	128.9	126.5	124.1	121.7	119.2	116.8	114.4	112	109.7	107.4	105.1	102.8	100.4	98	95.5	93.1	90.6	88.3	85.9	83.7	81.6	79.5	77.4	75.3	73.2	71.1	69	67	65	63.1	61.3	59.5	57.7	56	54.3	52.6
Guinea-Bissau	GNB	Mortality rate, infant (per 1,000 live births)	SP.DYN.IMRT.IN																										143.1	140.5	137.9	135.5	133.1	130.7	128.4	125.9	123.4	120.8	118.2	115.5	112.9	110.1	107.4	104.6	101.7	98.7	95.4	92	88.7
Equatorial Guinea	GNQ	Mortality rate, infant (per 1,000 live births)	SP.DYN.IMRT.IN																							133.2	130.7	128.3	126.3	124.6	123.3	122.2	121.3	120.4	119.7	118.9	118.1	117.4	116.5	115.4	114	112.1	110	107.4	104.8	102.1	99.4	96.5	93.7
Greece	GRC	Mortality rate, infant (per 1,000 live births)	SP.DYN.IMRT.IN	39.5	39	38	36.5	35	34.1	33.4	32.4	30.9	29	27	25.2	24.1	23.8	23.7	23	21.9	20.6	19.5	18.3	17	15.8	14.8	14.1	13.5	12.8	12	11.1	10.4	9.7	9.1	8.6	8.2	8	7.7	7.4	7.1	6.8	6.4	6	5.6	5.2	4.9	4.6	4.3	4
Grenada	GRD	Mortality rate, infant (per 1,000 live births)	SP.DYN.IMRT.IN	67.1	62.3	57.5	53.2	49.5	46.6	44.5	42.9	41.7	40.8	39.9	39	38.1	37.1	36.1	35	33.9	32.7	31.4	30.1	28.8	27.4	26.2	24.9	23.7	22.6	21.5	20.5	19.6	18.7	17.9	17.1	16.3	15.6	15	14.4	14	13.6	13.4	13.1	12.9	12.8	12.7	12.5	12.5	12.5
Greenland	GRL	Mortality rate, infant (per 1,000 live births)	SP.DYN.IMRT.IN
Guatemala	GTM	Mortality rate, infant (per 1,000 live births)	SP.DYN.IMRT.IN	147.6	144.2	141.1	137.9	134.8	131.7	128.5	125.3	122.2	119.1	116	112.9	109.8	106.7	103.6	100.6	97.5	94.5	91.5	88.6	85.7	82.9	80.1	77.3	74.6	71.8	69.1	66.6	64.1	61.6	59.3	57.1	54.9	52.9	50.9	49	47.2	45.5	43.9	42.3	40.8	39.4	38	36.7	35.5	34.2
Guam	GUM	Mortality rate, infant (per 1,000 live births)	SP.DYN.IMRT.IN
Guyana	GUY	Mortality rate, infant (per 1,000 live births)	SP.DYN.IMRT.IN	67	64.5	62.4	60.6	59.2	58	57.1	56.4	55.9	55.5	55.2	55	54.9	54.8	54.7	54.5	54.2	53.9	53.6	53.2	52.8	52.4	52	51.5	51	50.4	49.8	49.1	48.3	47.4	46.4	45.3	44.2	43.2	42.1	41.2	40.3	39.4	38.6	37.7	36.9	36.1	35.4	34.7	34	33.4
High income	HIC	Mortality rate, infant (per 1,000 live births)	SP.DYN.IMRT.IN																															10.7	10.2	9.7	9.2	8.8	8.4	8	7.6	7.3	7.1	6.8	6.6	6.4	6.3	6.1	6
Hong Kong SAR, China	HKG	Mortality rate, infant (per 1,000 live births)	SP.DYN.IMRT.IN
Honduras	HND	Mortality rate, infant (per 1,000 live births)	SP.DYN.IMRT.IN	139.5	135.1	131	126.9	122.9	119.1	115.4	111.7	108.1	104.5	100.9	97.4	94	90.6	87.2	83.9	80.7	77.6	74.5	71.5	68.6	65.8	63.1	60.4	57.9	55.5	53.2	51	48.9	46.9	45	43.2	41.5	39.9	38.3	36.9	35.5	34.1	36.2	31.5	30.3	29	27.8	26.6	25.5	24.4
Heavily indebted poor countries (HIPC)	HPC	Mortality rate, infant (per 1,000 live births)	SP.DYN.IMRT.IN																															108.347	106.702	105.099	103.457	101.903	100.013	97.9714	95.9195	93.7233	91.1426	88.4169	85.4814	82.4584	79.4451	76.4776	73.6828
Croatia	HRV	Mortality rate, infant (per 1,000 live births)	SP.DYN.IMRT.IN																						20.7	19.4	18.2	17	15.9	14.8	13.8	12.8	11.9	11.1	10.5	9.9	9.4	9	8.6	8.3	8	7.7	7.5	7.2	6.9	6.6	6.3	6.1	5.8
Haiti	HTI	Mortality rate, infant (per 1,000 live births)	SP.DYN.IMRT.IN	190.6	187.7	184.7	181.9	179	176.2	173.3	170.2	167.1	163.9	160.7	157.4	154.1	150.6	147.2	143.8	140.4	137.1	133.9	130.7	127.6	124.5	121.5	118.6	115.7	113	110.4	107.8	105.2	102.7	100.2	97.6	95	92.5	89.8	87.1	84.4	81.7	79.2	76.7	74.3	72.2	70.2	68.4	66.8	65.3
Hungary	HUN	Mortality rate, infant (per 1,000 live births)	SP.DYN.IMRT.IN	47.7	45.7	44	42.4	41.1	39.9	38.8	37.8	36.9	36	35.1	34.4	34.4	35	34.7	32.5	29.2	26.3	24.4	22.9	21.5	20.3	19.7	19.7	19.9	19.4	18.5	17.5	16.5	15.7	15.2	14.7	13.9	12.7	11.6	10.8	10.3	9.9	9.6	9.2	8.7	8.1	7.6	7.1	6.7	6.4
IBRD only	IBD	Mortality rate, infant (per 1,000 live births)	SP.DYN.IMRT.IN																															57.419	56.3511	55.2956	54.1193	52.874	51.5242	50.0893	48.5993	47.0298	45.4373	43.7772	42.0945	40.4006	38.723	37.1632	35.4276
IDA & IBRD total	IBT	Mortality rate, infant (per 1,000 live births)	SP.DYN.IMRT.IN																															70.2241	69.3565	68.5247	67.5727	66.5436	65.3382	63.982	62.5343	60.9599	59.2766	57.4993	55.6458	53.7608	51.8906	50.1063	48.2361
IDA total	IDA	Mortality rate, infant (per 1,000 live births)	SP.DYN.IMRT.IN																															103.113	101.583	100.107	98.5503	96.9787	95.185	93.2218	91.1842	88.9902	86.5791	84.0837	81.4672	78.8345	76.259	73.7465	71.3373
IDA blend	IDB	Mortality rate, infant (per 1,000 live births)	SP.DYN.IMRT.IN																															102.479	101.86	101.278	100.527	99.5898	98.4475	97.008	95.339	93.4172	91.3342	89.2149	87.0038	84.8474	82.7224	80.6603	78.6042
Indonesia	IDN	Mortality rate, infant (per 1,000 live births)	SP.DYN.IMRT.IN	148.9	145.2	141.7	138.2	134.8	131.2	127.6	123.9	120.3	116.8	113.3	110	106.7	103.6	100.5	97.6	94.9	92.2	89.8	87.4	85	82.7	80.4	78.1	75.8	73.5	71.2	68.9	66.6	64.2	61.8	59.4	57	54.7	52.6	50.4	48.4	46.4	44.5	42.7	41	39.4	37.8	36.4	36.2	33.6
IDA only	IDX	Mortality rate, infant (per 1,000 live births)	SP.DYN.IMRT.IN																															103.431	101.444	99.5194	97.559	95.6713	93.5543	91.333	89.1151	86.7889	84.217	81.5353	78.7159	75.8423	73.0355	70.2883	67.6892
Isle of Man	IMN	Mortality rate, infant (per 1,000 live births)	SP.DYN.IMRT.IN
India	IND	Mortality rate, infant (per 1,000 live births)	SP.DYN.IMRT.IN	161	158.8	156.6	154.6	152.6	150.9	149.2	147.6	146	144.3	142.6	140.6	138.6	136.3	133.8	131	127.9	124.6	121.1	117.8	114.5	111.4	108.5	105.8	103.2	100.8	98.4	95.9	93.4	90.9	88.6	86.4	84.3	82.2	80.1	78	75.8	73.6	71.3	69	66.7	64.4	62.2	60	57.8	55.7
Not classified	INX	Mortality rate, infant (per 1,000 live births)	SP.DYN.IMRT.IN
Ireland	IRL	Mortality rate, infant (per 1,000 live births)	SP.DYN.IMRT.IN	30.4	29.2	28.1	27.1	26	24.7	23.4	22	20.7	19.7	19	18.6	18.3	17.9	17.5	16.9	16.1	15.2	14.2	13	12	11	10.3	9.7	9.3	8.9	8.6	8.4	8.3	8	7.6	7.2	6.8	6.4	6.2	6.1	6.1	6.1	6.1	6.1	6	5.8	5.4	5.1	4.7	4.4
Iran, Islamic Rep.	IRN	Mortality rate, infant (per 1,000 live births)	SP.DYN.IMRT.IN												124.7	119.4	114.4	109.3	104.1	98.7	93.2	87.4	81.8	76.3	71.3	66.8	62.8	59.2	56.1	53.3	50.7	48.2	45.9	43.7	41.7	40	38.4	36.9	35.5	34.1	32.7	31.2	29.7	28.3	26.8	25.5	24.2	23	21.8
Iraq	IRQ	Mortality rate, infant (per 1,000 live births)	SP.DYN.IMRT.IN	129.4	122.5	116.3	110.7	105.4	100.5	96	91.7	87.7	83.9	80.5	77.2	74.1	71.1	68.2	65.5	62.9	60.5	58.2	56.2	54.3	52.6	51	49.5	48.1	46.8	45.6	44.5	43.6	42.7	41.9	41.1	40.5	39.8	39.1	38.5	37.9	37.2	36.6	35.9	35.3	34.6	34	33.4	32.8	32.2
Iceland	ISL	Mortality rate, infant (per 1,000 live births)	SP.DYN.IMRT.IN	17.3	17	16.7	16.3	15.9	15.4	14.9	14.4	13.8	13.3	12.8	12.3	11.8	11.3	10.8	10.3	9.7	9.2	8.7	8.2	7.7	7.3	6.9	6.6	6.3	6.1	5.9	5.7	5.5	5.3	5.2	5	4.8	4.6	4.4	4.2	4	3.8	3.6	3.4	3.2	3	2.9	2.7	2.6	2.5
Israel	ISR	Mortality rate, infant (per 1,000 live births)	SP.DYN.IMRT.IN	34.5	32.7	31	29.5	28.2	27.1	26.3	25.7	25.2	24.8	24.4	24.1	23.7	23.3	22.6	21.7	20.3	18.8	17.4	16.3	15.4	14.7	14.1	13.5	12.9	12.2	11.5	11	10.5	10.1	9.7	9.2	8.7	8.2	7.6	7.1	6.7	6.3	6.1	5.8	5.6	5.4	5.2	4.9	4.7	4.5
Italy	ITA	Mortality rate, infant (per 1,000 live births)	SP.DYN.IMRT.IN	44.1	42.6	40.9	39.1	37.4	35.8	34.4	33.1	32	30.9	29.6	28.1	26.4	24.5	22.5	20.5	18.8	17.3	16.1	15.1	14.2	13.4	12.6	11.9	11.2	10.5	9.9	9.5	9	8.7	8.4	8	7.7	7.3	6.8	6.4	6	5.6	5.3	5	4.7	4.5	4.3	4.1	3.9	3.8
Jamaica	JAM	Mortality rate, infant (per 1,000 live births)	SP.DYN.IMRT.IN	61.1	58.8	56.8	54.9	53.2	51.6	50.1	48.7	47.2	45.8	44.4	42.9	41.5	40.2	38.9	37.8	36.7	35.7	34.7	33.8	32.9	32.1	31.2	30.4	29.6	28.9	28.2	27.4	26.7	26	25.3	24.5	23.8	23.1	22.5	21.8	21.1	20.5	19.9	19.3	18.7	18.3	17.8	17.5	17.2	17
Jordan	JOR	Mortality rate, infant (per 1,000 live births)	SP.DYN.IMRT.IN	107	101.4	96.2	91.2	86.6	82.4	78.4	74.8	71.4	68.2	65.3	62.5	59.8	57.4	55	52.8	50.7	48.7	46.7	44.8	43	41.3	39.7	38.1	36.6	35.2	33.9	32.6	31.5	30.5	29.5	28.7	27.8	27.1	26.3	25.7	25	24.4	23.8	23.2	22.6	22	21.5	20.9	20.4	19.8
Japan	JPN	Mortality rate, infant (per 1,000 live births)	SP.DYN.IMRT.IN	30.4	27.9	25.5	23.1	21	19.1	17.6	16.3	15.1	14.2	13.4	12.6	11.9	11.2	10.6	10	9.4	8.8	8.3	7.8	7.4	7	6.5	6.2	5.8	5.5	5.2	5	4.8	4.7	4.6	4.5	4.4	4.4	4.2	4.1	3.9	3.8	3.6	3.4	3.3	3.1	3	2.9	2.8	2.8
Kazakhstan	KAZ	Mortality rate, infant (per 1,000 live births)	SP.DYN.IMRT.IN												68.5	67	65.6	64.3	63.2	62.3	61.4	60.5	59.4	58.1	56.6	54.9	53.2	51.5	50	48.4	46.9	45.7	44.6	44.1	43.9	44.1	44.6	44.9	44.8	44	42.4	40.5	38.5	36.4	34.4	32.5	30.7	29	27.3
Kenya	KEN	Mortality rate, infant (per 1,000 live births)	SP.DYN.IMRT.IN	118.1	113.7	109.8	106.5	103.8	101.6	99.8	98	96.3	94.5	92.6	90.8	88.8	86.7	84.5	82.2	79.8	77.4	75	72.7	70.5	68.5	66.7	65.1	63.8	62.9	62.4	62.4	62.8	63.7	64.8	66.1	67.2	67.9	68	67.6	66.5	65.1	63.5	61.7	59.7	57.6	55.4	53.1	50.7	48.1
Kyrgyz Republic	KGZ	Mortality rate, infant (per 1,000 live births)	SP.DYN.IMRT.IN																88.5	86.7	85	83	81	78.9	76.4	73.7	70.8	67.8	64.7	61.8	59	56.7	55	54	53.8	54	54	53.3	52.1	50.4	48.4	46.3	44.4	42.4	40.6	38.8	37.2	35.6	34.1
Cambodia	KHM	Mortality rate, infant (per 1,000 live births)	SP.DYN.IMRT.IN																177	165.8	154.6	142.3	129.2	116.6	105.6	97	91.6	88.4	86.7	85.6	85.1	84.8	84.7	84.7	84.7	84.8	85.3	85.8	86.4	86.8	86.6	85.6	83.3	79.2	73.5	67.3	61.7	57	52.9
Kiribati	KIR	Mortality rate, infant (per 1,000 live births)	SP.DYN.IMRT.IN				121.8	117.5	113.3	109.5	105.8	102.6	99.5	96.7	94.2	92.1	90.3	89	87.9	87.1	86.5	86.1	85.8	85.4	85	84.4	83.5	82.5	81	79	76.8	74.3	71.6	69.1	66.7	64.7	63	61.5	60.2	58.8	57.5	56.2	54.8	53.5	52.3	51.3	50.6	50.3	50.2
St. Kitts and Nevis	KNA	Mortality rate, infant (per 1,000 live births)	SP.DYN.IMRT.IN													56.7	54.5	52.5	50.6	48.9	47.2	45.5	43.7	41.7	39.6	37.4	35.1	33.1	31.2	29.6	28.2	27.1	26.1	25.4	24.8	24.4	24	23.7	23.3	22.8	22.2	21.5	20.7	19.8	18.9	18	17.2	16.5	16
Korea, Rep.	KOR	Mortality rate, infant (per 1,000 live births)	SP.DYN.IMRT.IN	79.7	76.2	73	69.9	66.9	63.7	60.4	57	53.6	50.3	47.1	44.3	41.8	39.8	38	36.5	35.1	33.8	32.4	31	29.4	27.6	25.9	24.1	22.3	20.5	18.8	17.2	15.7	14.4	13.2	12.2	11.2	10.4	9.6	8.9	8.3	7.7	7.2	6.8	6.4	6.1	5.8	5.5	5.1	4.8
Kuwait	KWT	Mortality rate, infant (per 1,000 live births)	SP.DYN.IMRT.IN	98.1	92.1	86.5	81.1	76	71.1	66.7	62.6	59	55.8	52.9	50.1	47.5	45	42.6	40.3	38.1	35.9	33.7	31.6	29.5	27.3	25	22.8	21	19.5	18.4	17.5	16.7	15.9	15	14.8	13.6	13.1	12.7	12.3	12	11.6	11.2	10.9	10.6	10.4	10.3	10.1	10	9.8
Latin America & Caribbean (excluding high income)	LAC	Mortality rate, infant (per 1,000 live births)	SP.DYN.IMRT.IN																															45.1823	43.4676	41.725	39.9569	38.1351	36.3601	34.6259	32.9806	31.5024	29.9179	28.4757	27.162	25.9057	24.6835	23.6123	22.5738
Lao PDR	LAO	Mortality rate, infant (per 1,000 live births)	SP.DYN.IMRT.IN																			145	141.3	137.7	134.1	130.7	127.3	124.1	120.9	117.8	114.7	111.7	108.5	105.4	102.1	99	95.8	92.7	89.7	86.8	84	81.3	78.7	76	73.5	70.8	68.3	65.7	63.2
Lebanon	LBN	Mortality rate, infant (per 1,000 live births)	SP.DYN.IMRT.IN	56.5	55.2	53.9	52.7	51.6	50.6	49.8	49	48.3	47.7	47.1	46.6	46.1	45.5	44.9	44.2	43.4	42.6	41.6	40.5	39.4	38.2	37	35.7	34.3	32.9	31.6	30.3	29.1	27.8	26.6	25.5	24.4	23.4	22.4	21.4	20.5	19.6	18.7	17.8	16.9	15.9	15	14	13.1	12.1
Liberia	LBR	Mortality rate, infant (per 1,000 live births)	SP.DYN.IMRT.IN	207.8	208	207.9	207	205.7	204	201.9	199.3	196.3	193	189.7	186.4	183.3	180.4	177.4	174.2	171.5	169	166.5	164.1	161.9	160	158.5	157.6	157.6	158.9	161.2	164.5	168.5	172.2	175.2	176.5	175.9	173.5	169.4	164	157.5	150.3	142.9	135.1	126.9	118.8	111.1	103.6	96.6	90.4
Libya	LBY	Mortality rate, infant (per 1,000 live births)	SP.DYN.IMRT.IN	163	154.7	146.8	139.3	132	125.1	118.5	112	106	100.4	95.1	89.9	85.2	80.6	76.2	72.2	68.6	65.2	62.2	59.4	56.8	54.4	52	49.7	47.6	45.5	43.4	41.3	39.3	37.4	35.6	33.8	32.3	30.8	29.6	28.4	27.4	26.4	25.6	24.9	24.1	23.4	22.7	21.9	20.9	19.8
St. Lucia	LCA	Mortality rate, infant (per 1,000 live births)	SP.DYN.IMRT.IN	110.6	106	100.6	94.7	88.5	82.2	76	70	64.2	58.8	53.8	49.2	45.1	41.4	38.2	35.2	32.7	30.4	28.5	26.8	25.3	24	22.9	21.9	21.1	20.4	19.7	19.1	18.6	18.1	17.7	17.4	17	16.7	16.5	16.3	16.1	15.9	15.8	15.7	15.6	15.6	15.7	15.7	15.8	16
Latin America & Caribbean	LCN	Mortality rate, infant (per 1,000 live births)	SP.DYN.IMRT.IN																															43.3	41.7	40	38.3	36.6	34.9	33.3	31.8	30.3	28.9	27.5	26.2	25	23.9	22.8	21.8
Least developed countries: UN classification	LDC	Mortality rate, infant (per 1,000 live births)	SP.DYN.IMRT.IN																															107.966	105.886	103.857	101.798	99.831	97.6364	95.3408	93.0502	90.6127	87.9825	85.1936	82.2597	79.2632	76.3172	73.4123	70.6592
Low income	LIC	Mortality rate, infant (per 1,000 live births)	SP.DYN.IMRT.IN																															109.5	107.8	106.2	104.5	102.9	100.9	98.7	96.5	94.1	91.4	88.6	85.6	82.6	79.6	76.6	73.8
Liechtenstein	LIE	Mortality rate, infant (per 1,000 live births)	SP.DYN.IMRT.IN
Sri Lanka	LKA	Mortality rate, infant (per 1,000 live births)	SP.DYN.IMRT.IN	68.1	65.5	63.6	62.3	61	59.7	58.1	56.3	54.9	53.8	53	52.4	51.9	51.2	50.3	49	47.1	44.7	42.1	39.4	36.8	34.6	32.5	30.2	27.7	25.1	22.7	20.8	19.5	18.9	18.7	18.6	18.4	18.1	17.7	17.1	16.5	15.9	15.3	14.8	14.2	13.8	13.4	13	15.4	12.2
Lower middle income	LMC	Mortality rate, infant (per 1,000 live births)	SP.DYN.IMRT.IN																															85.5	83.8	82.2	80.7	79.1	77.5	75.7	73.9	72	70	67.9	65.8	63.7	61.6	59.6	57.6
Low & middle income	LMY	Mortality rate, infant (per 1,000 live births)	SP.DYN.IMRT.IN																															70.6376	69.7779	68.9564	68.0124	66.9887	65.784	64.4223	62.9624	61.3686	59.6553	57.8547	55.9734	54.0635	52.1748	50.3782	48.5003
Lesotho	LSO	Mortality rate, infant (per 1,000 live births)	SP.DYN.IMRT.IN	139.8	139.3	139.5	140	140.6	140.9	140.8	140	138.5	136.4	133.8	131.1	128.3	125.2	121.7	117.9	113.6	109.2	104.6	99.9	95.4	91	86.8	83	79.7	76.8	74.3	72.2	70.5	69.2	68.3	68	68.1	68.6	69.5	70.4	70.9	72	73	74.1	75.3	76.4	76.5	76.8	76.8	76.9
Late-demographic dividend	LTE	Mortality rate, infant (per 1,000 live births)	SP.DYN.IMRT.IN																															39.7409	39.0797	38.3131	37.2766	36.1615	34.9098	33.6307	32.2788	30.8464	29.3359	27.7077	26.0356	24.2741	22.6055	21.088	19.5287
Lithuania	LTU	Mortality rate, infant (per 1,000 live births)	SP.DYN.IMRT.IN								21.5	20.9	19.4	17.9	17	16.7	16.9	17.3	17.7	17.8	17.6	17.2	16.6	16	15.5	15.1	14.8	14.3	13.7	12.8	11.9	11.4	11.3	11.9	13	14.2	14.5	13.4	11.9	10.7	9.8	9.3	8.9	8.6	8.2	7.9	7.6	7.5	7.3
Luxembourg	LUX	Mortality rate, infant (per 1,000 live births)	SP.DYN.IMRT.IN	32	30.3	28.7	27.1	25.7	24.4	23.2	22.1	21	19.9	18.9	17.8	16.8	15.8	14.9	14.1	13.3	12.7	12.1	11.6	11.2	10.8	10.5	10.1	9.7	9.3	8.9	8.5	8.1	7.7	7.2	6.8	6.4	5.9	5.6	5.2	4.9	4.6	4.3	4.1	3.9	3.7	3.5	3.3	3.1	3
Latvia	LVA	Mortality rate, infant (per 1,000 live births)	SP.DYN.IMRT.IN																				15.3	15.3	15.3	15.1	14.7	14.1	13.2	12.4	11.8	11.7	12.2	13.2	14.3	15.1	15.7	15.8	15.7	15.2	14.3	13.4	12.4	11.5	10.8	10.2	9.7	9.2	8.6
Macao SAR, China	MAC	Mortality rate, infant (per 1,000 live births)	SP.DYN.IMRT.IN
St. Martin (French part)	MAF	Mortality rate, infant (per 1,000 live births)	SP.DYN.IMRT.IN
Morocco	MAR	Mortality rate, infant (per 1,000 live births)	SP.DYN.IMRT.IN	144.5	142.1	139.8	137.4	134.9	132.3	129.8	127.2	124.7	122.4	120.2	118.2	116.1	114	111.7	109.2	106.3	103.3	100	96.6	93.3	89.9	86.5	83.2	79.8	76.5	73.4	70.4	67.6	64.9	62.5	60.1	57.9	55.6	53.5	51.3	49.2	47.2	45.3	43.5	41.7	40	38.4	36.8	35.3	33.9
Monaco	MCO	Mortality rate, infant (per 1,000 live births)	SP.DYN.IMRT.IN																										7.9	7.6	7.2	6.9	6.6	6.3	6	5.8	5.5	5.3	5.1	4.9	4.7	4.5	4.4	4.2	4.1	4	3.8	3.7	3.6
Moldova	MDA	Mortality rate, infant (per 1,000 live births)	SP.DYN.IMRT.IN												49.1	47.9	46.8	45.7	44.5	43.3	42.2	41.2	40.2	39.3	38.3	37.1	35.7	34.2	32.6	31.1	29.7	28.6	27.8	27.5	27.7	28.5	29.4	30.4	31.2	31.4	31	29.9	28.2	26.1	23.7	21.5	19.5	18	16.8
Madagascar	MDG	Mortality rate, infant (per 1,000 live births)	SP.DYN.IMRT.IN									89.9	91	92	93.1	94.3	95.7	97	98.5	99.7	100.9	102	103.2	104.4	105.6	106.8	107.6	107.8	107.3	106.1	104.2	101.8	99.1	96.2	93.4	90.7	88.1	85.6	82.9	80.1	77.1	74.1	71.1	68.2	65.4	62.8	60.3	57.9	55.7
Maldives	MDV	Mortality rate, infant (per 1,000 live births)	SP.DYN.IMRT.IN						203.8	197.4	191.1	184.9	178.5	171.8	164.9	157.6	149.6	142.1	134.6	127.4	120.7	114.6	108.8	103.4	98.3	93.5	89	84.6	80.5	76.6	72.9	69.4	66.1	63	59.9	57	54	51	47.9	44.7	41.4	38.2	34.9	31.6	28.4	25.4	22.7	20.9	18.2
Middle East & North Africa	MEA	Mortality rate, infant (per 1,000 live births)	SP.DYN.IMRT.IN																															49.8	48	46.3	44.6	43	41.4	39.9	38.3	36.8	35.3	33.9	32.5	31.2	29.9	28.7	27.5
Mexico	MEX	Mortality rate, infant (per 1,000 live births)	SP.DYN.IMRT.IN	107.1	103.1	99.4	95.9	92.7	89.7	86.8	84.1	81.4	78.8	76.2	73.8	71.3	69	66.8	64.6	62.4	60.2	58.2	56.1	54	52	50	48	46.1	44.4	42.6	40.9	39.3	37.7	36.2	34.7	33.3	31.9	30.6	29.3	28.1	26.9	25.8	24.7	23.6	22.7	21.8	20.9	20.1	19.4
Marshall Islands	MHL	Mortality rate, infant (per 1,000 live births)	SP.DYN.IMRT.IN	85.4	81.8	78.5	75.5	72.6	70	67.6	65.3	63.1	60.9	58.9	57.1	55.4	54.1	53.2	52.5	52	51.6	51.1	50.6	49.9	49.2	48.3	47.3	46.3	45.2	44.1	42.9	41.7	40.3	39	37.6	36.3	35.2	34.2	33.6	33.2	33.1	33.1	33.1	33.1	33.1	33	32.8	32.6	32.4
Middle income	MIC	Mortality rate, infant (per 1,000 live births)	SP.DYN.IMRT.IN																															65.9186	64.9849	64.0862	63.0626	61.9444	60.6919	59.3053	57.8219	56.2246	54.5482	52.8067	51.0123	49.2032	47.4273	45.7607	43.9713
North Macedonia	MKD	Mortality rate, infant (per 1,000 live births)	SP.DYN.IMRT.IN																						51.5	50	48.2	46.2	44.6	43.9	43	40.4	36	32.3	30.8	30.4	28.7	25.2	21.6	19.2	17.6	16.4	15.2	14.1	13.4	12.9	12.7	12.5	12.2
Mali	MLI	Mortality rate, infant (per 1,000 live births)	SP.DYN.IMRT.IN				203.9	200.7	197.5	194.6	191.6	188.9	186.2	183.7	181.1	178.3	175.2	172	168.4	164.7	161	157.3	153.6	150.1	146.5	142.9	139.4	136.1	132.8	129.8	127	124.4	122	119.8	117.9	116.2	114.7	113.3	111.8	110.2	108.4	106.4	104.1	101.5	98.7	96	93.3	90.6	88.1
Malta	MLT	Mortality rate, infant (per 1,000 live births)	SP.DYN.IMRT.IN	36.1	34.2	32.9	31.9	31.1	30.2	29.3	28.3	27.2	26	24.8	23.6	22.5	21.3	20.1	19	18	17.1	16.3	15.6	15	14.4	13.9	13.4	12.8	12.3	11.8	11.3	10.8	10.4	10	9.7	9.3	9	8.6	8.3	7.9	7.5	7.2	6.9	6.7	6.4	6.3	6.1	6	6
Myanmar	MMR	Mortality rate, infant (per 1,000 live births)	SP.DYN.IMRT.IN									122.1	120	118	116	113.9	111.9	109.8	107.6	105.5	103.2	101.1	99.1	97.2	95.3	93.5	91.8	90.3	88.8	87.4	85.9	84.4	82.8	81.2	79.6	77.9	76.2	74.5	72.8	71.2	69.6	68	66.5	65	63.5	61.9	60.4	58.8	57.2
Middle East & North Africa (excluding high income)	MNA	Mortality rate, infant (per 1,000 live births)	SP.DYN.IMRT.IN																															52.1043	50.3326	48.7151	47.1264	45.5067	43.9468	42.3683	40.7968	39.2412	37.713	36.2649	34.7623	33.3824	32.035	30.7633	29.5379
Montenegro	MNE	Mortality rate, infant (per 1,000 live births)	SP.DYN.IMRT.IN																									24.5	22.2	20.2	18.4	16.9	15.7	14.8	14.1	13.8	13.6	13.5	13.5	13.5	13.4	13.3	13	12.6	12.2	11.6	10.9	10.2	9.5
Mongolia	MNG	Mortality rate, infant (per 1,000 live births)	SP.DYN.IMRT.IN																			116.9	113.4	109.9	106.7	103.5	100.3	97.2	93.8	90.4	86.9	83.4	80.2	77.1	74.3	71.7	69.2	66.8	64.4	61.8	59	56.1	53.1	50	46.8	43.7	40.7	37.9	35.4
Northern Mariana Islands	MNP	Mortality rate, infant (per 1,000 live births)	SP.DYN.IMRT.IN
Mozambique	MOZ	Mortality rate, infant (per 1,000 live births)	SP.DYN.IMRT.IN					181.7	182.5	183.5	184.2	184.3	184.3	184.1	183.7	183.1	182.3	181.4	180.5	179.6	178.7	178.2	177.8	177.5	177.2	176.6	175.7	174.1	172.2	170.2	168	166	163.9	161.7	159.4	156.7	153.2	149.2	144.4	138.6	132.1	125.1	118.4	112	105.9	100.3	95.4	91	87.1
Mauritania	MRT	Mortality rate, infant (per 1,000 live births)	SP.DYN.IMRT.IN	129.8	126.9	124	121.3	118.5	115.8	113	110.4	107.9	105.8	104.4	103.5	103.1	102.9	102.4	101.5	100.1	98.4	96.4	94.3	92.3	90.2	88.2	86	83.6	81.1	78.6	76.2	74.2	72.6	71.4	70.5	70	69.6	69.5	69.4	69.4	69.4	69.4	69.3	69.2	69	68.8	68.5	68	67.3
Mauritius	MUS	Mortality rate, infant (per 1,000 live births)	SP.DYN.IMRT.IN	70.2	67.3	63.8	60.6	58.7	59.5	64	69.5	69.7	62.9	56.6	56.1	59.1	59.4	54	47.3	42.3	39.3	37.2	35.3	33.2	30.5	27.7	25.7	24.6	24.2	24.3	24.4	23.5	21.8	20	18.9	18.5	18.7	19.2	19.9	20.3	20.2	19.5	18.1	16.6	15.3	14.4	13.8	13.5	13.4
Malawi	MWI	Mortality rate, infant (per 1,000 live births)	SP.DYN.IMRT.IN						211.6	210.5	209.3	208.1	206.3	204.2	201	196.9	192	186.6	180.9	175	169.1	162.9	156.5	151.3	146.9	144.3	144	145.8	148.2	149.8	150.1	148.5	145.2	141	136.4	131.8	127.2	122.8	119.1	116.2	113.6	110.3	105.8	99.8	92.4	84.3	76.6	70.1	65.1
Malaysia	MYS	Mortality rate, infant (per 1,000 live births)	SP.DYN.IMRT.IN	67.2	63.3	59.6	56.2	53.3	50.6	48.3	46.3	44.6	43.1	41.7	40.4	39.1	37.5	35.9	34.2	32.4	30.5	28.7	26.9	25.2	23.6	22.1	20.7	19.5	18.4	17.4	16.5	15.6	14.9	14.2	13.6	13	12.4	11.9	11.5	11.1	10.6	10.1	9.4	8.7	8.1	7.6	7.3	7.1	7
North America	NAC	Mortality rate, infant (per 1,000 live births)	SP.DYN.IMRT.IN																															9.2	8.9	8.6	8.3	8	7.7	7.5	7.3	7.2	7.1	7	6.9	6.8	6.8	6.7	6.6
Namibia	NAM	Mortality rate, infant (per 1,000 live births)	SP.DYN.IMRT.IN								61.5	61.8	62	62.3	62.4	62.8	63.1	63.6	64	64.5	65	65.2	65.3	64.9	64.1	63	61.3	59.4	57.3	55.3	53.3	51.6	50	48.7	47.7	46.8	46.3	46.2	46.3	46.4	46.4	46.2	45.6	44.9	44.2	43.6	43.4	42.8	39.9
New Caledonia	NCL	Mortality rate, infant (per 1,000 live births)	SP.DYN.IMRT.IN
Niger	NER	Mortality rate, infant (per 1,000 live births)	SP.DYN.IMRT.IN								127.3	128.8	130.2	131.8	133.4	134.7	135.6	136	135.7	134.7	133.4	131.8	130.3	129.5	129.3	130.1	131.4	133	134.5	135.6	135.9	135.5	134.4	132.8	130.5	127.6	124	119.9	115.3	111	107	103.4	100.2	97	93.7	90.1	86.3	82.4	78.5
Nigeria	NGA	Mortality rate, infant (per 1,000 live births)	SP.DYN.IMRT.IN					192.7	188.3	183.9	179.7	175.6	171.4	166.8	162.2	157.2	152.3	147.4	142.7	138.3	134.2	130.7	127.8	125.6	123.9	122.9	122.5	122.5	122.9	123.4	123.9	124.2	124.4	124.3	124	123.7	123.1	122.4	121.3	119.8	117.9	115.5	112.8	110	107	104	101	98.1	95.2
Nicaragua	NIC	Mortality rate, infant (per 1,000 live births)	SP.DYN.IMRT.IN	133	131.8	130.4	129	127.6	125.8	124.1	122.2	120.2	118.1	115.8	113.2	110.2	106.9	103.3	99.2	94.9	90.3	85.7	81.2	76.9	73	69.3	66.1	63.2	60.6	58.4	56.4	54.4	52.6	50.6	48.6	46.5	44.5	42.4	40.4	38.4	36.5	35.8	32.9	31.3	29.8	28.5	27.2	26	24.9
Netherlands	NLD	Mortality rate, infant (per 1,000 live births)	SP.DYN.IMRT.IN	16.5	16	15.6	15.2	14.9	14.5	14.2	13.8	13.4	13	12.6	12.2	11.7	11.3	10.9	10.5	10.1	9.7	9.3	9	8.8	8.5	8.4	8.2	8	7.9	7.7	7.5	7.2	7	6.8	6.6	6.3	6.1	5.9	5.7	5.5	5.4	5.3	5.2	5.1	5	4.9	4.8	4.6	4.4
Norway	NOR	Mortality rate, infant (per 1,000 live births)	SP.DYN.IMRT.IN	18.4	17.9	17.5	17.1	16.6	16	15.4	14.8	14.2	13.7	13.2	12.7	12.1	11.6	11	10.5	9.9	9.3	8.8	8.4	8.2	8	8	8.1	8.2	8.3	8.3	8.2	8	7.5	7	6.4	5.9	5.4	4.9	4.6	4.4	4.3	4.1	4	3.9	3.8	3.7	3.6	3.4	3.3
Nepal	NPL	Mortality rate, infant (per 1,000 live births)	SP.DYN.IMRT.IN	216.4	213.7	210.4	206.6	202.5	198	193.7	189.1	184.7	180.4	176.5	172.7	169	165.5	161.9	158.4	154.8	151	147.2	143.3	139.3	135.3	131.2	127.1	123.1	118.9	114.8	110.5	106.1	101.6	97.1	92.7	88.4	84.3	80.3	76.6	73	69.5	66.1	63	59.9	57	54.3	51.7	49.3	47
Nauru	NRU	Mortality rate, infant (per 1,000 live births)	SP.DYN.IMRT.IN																										55.5	53.4	51.6	49.8	48.2	46.5	44.8	43.3	41.7	40.3	39	37.7	36.5	35.4	34.4	33.5	32.8	32.2	31.8	31.5	31.5
New Zealand	NZL	Mortality rate, infant (per 1,000 live births)	SP.DYN.IMRT.IN	22.5	21.7	20.9	20	19.3	18.7	18.3	17.9	17.5	17.2	16.9	16.5	16.2	15.8	15.4	14.9	14.5	14	13.5	13.1	12.7	12.4	12.1	11.9	11.6	11.3	11	10.6	10.1	9.7	9.2	8.7	8.2	7.8	7.5	7.2	6.9	6.7	6.5	6.3	6.1	5.9	5.8	5.7	5.6	5.5
OECD members	OED	Mortality rate, infant (per 1,000 live births)	SP.DYN.IMRT.IN																															17.5738	16.8376	16.1217	15.4351	14.7566	14.1172	13.5194	12.9474	12.4297	11.8913	11.3947	10.9268	10.4785	10.0525	9.62278	9.2422
Oman	OMN	Mortality rate, infant (per 1,000 live births)	SP.DYN.IMRT.IN			228.4	217.9	207.5	198	188.7	179.5	170.5	161.4	152.7	144.6	136.6	128.9	121.2	113.9	106.6	99.3	92	84.9	78.1	71.7	65.6	59.7	54.4	49.6	45.1	41.2	37.6	34.4	31.5	28.8	26.4	24.1	22.1	20.4	18.9	17.5	16.2	15.1	14.1	13.3	12.5	11.9	11.4	11
Other small states	OSS	Mortality rate, infant (per 1,000 live births)	SP.DYN.IMRT.IN																															64.6551	63.7646	63.0187	62.4566	61.9985	61.5305	60.7501	60.0791	59.2935	58.3416	57.2922	56.1381	54.8661	53.6289	52.245	50.4843
Pakistan	PAK	Mortality rate, infant (per 1,000 live births)	SP.DYN.IMRT.IN	185.3	179.1	173.1	167.5	162.4	157.8	153.8	150.3	147.2	144.4	141.9	139.6	137.4	135.3	133.5	131.8	130.2	128.7	127.2	125.8	124.3	122.8	121.2	119.6	117.8	116	114.1	112.3	110.4	108.6	106.7	104.7	102.7	100.6	98.3	96	93.6	91.2	88.8	86.5	84.4	82.4	80.7	79.2	77.8	76.5
Panama	PAN	Mortality rate, infant (per 1,000 live births)	SP.DYN.IMRT.IN	65.7	64.1	62.4	60.8	59.2	57.8	56.4	55	53.6	52	50.2	48.3	46.2	44.1	42.2	40.5	39.1	37.9	36.9	35.9	34.9	33.9	32.8	31.8	30.7	29.7	28.8	27.8	27	26.2	25.6	25	24.5	24.1	23.7	23.4	23.2	22.9	22.6	22.3	21.9	21.4	20.9	20.4	19.9	19.4
Peru	PER	Mortality rate, infant (per 1,000 live births)	SP.DYN.IMRT.IN	136	132.8	129.4	126	122.4	119	115.7	112.5	109.6	106.9	104.4	101.9	99.3	96.8	94.3	91.9	89.8	88	86.3	84.7	83.1	81.4	79.3	76.9	74.2	71.3	68.1	65	62.1	59.4	56.7	54.1	51.4	48.6	45.7	42.8	39.9	37.1	34.4	31.9	29.5	27.4	25.5	23.7	22.2	20.8
Philippines	PHL	Mortality rate, infant (per 1,000 live births)	SP.DYN.IMRT.IN	66.4	64.6	63.1	61.7	60.6	59.5	58.4	57.5	56.6	55.9	55.3	54.9	54.7	54.5	54.5	54.5	54.4	54.1	53.8	53.4	52.9	52.3	51.7	51	50.1	49	47.6	45.9	44	41.9	39.9	38	36.3	34.9	33.6	32.4	31.4	30.6	29.8	29.2	28.7	28.2	27.8	27.3	26.9	26.5
Palau	PLW	Mortality rate, infant (per 1,000 live births)	SP.DYN.IMRT.IN																										29.3	29.3	29.4	29.6	29.7	29.9	29.9	29.7	29.4	28.9	28.4	27.8	27.1	26.5	26	25.3	24.9	24.4	23.9	23.6	23.2
Papua New Guinea	PNG	Mortality rate, infant (per 1,000 live births)	SP.DYN.IMRT.IN	132.8	128.9	125.1	121.5	117.9	114.6	111.3	108.1	104.9	101.8	98.8	95.9	93.2	90.6	88.1	85.6	83.4	81.3	79.3	77.4	75.5	73.8	72.2	70.7	69.3	68	66.7	65.5	64.4	63.3	62.2	61.2	60.1	59.1	58.2	57.4	56.5	55.7	54.9	54.1	53.3	52.5	51.7	50.9	50	49.2
Poland	POL	Mortality rate, infant (per 1,000 live births)	SP.DYN.IMRT.IN	57.8	53.3	49.8	46.5	43.4	40.4	37.9	35.8	34.3	33.2	32	30.4	28.5	26.9	25.5	24.5	23.7	23.1	22.4	21.7	21	20.4	19.9	19.3	18.5	17.8	17.1	16.5	16	15.6	15.2	14.8	14.3	13.9	13.4	12.6	11.6	10.4	9.4	8.6	8.1	7.6	7.3	7	6.8	6.5
Pre-demographic dividend	PRE	Mortality rate, infant (per 1,000 live births)	SP.DYN.IMRT.IN																															110.046	108.978	107.913	106.719	105.443	103.979	102.298	100.389	98.1983	95.7851	93.1524	90.3131	87.3998	84.495	81.6231	78.8474
Puerto Rico	PRI	Mortality rate, infant (per 1,000 live births)	SP.DYN.IMRT.IN
Korea, Dem. People's Rep.	PRK	Mortality rate, infant (per 1,000 live births)	SP.DYN.IMRT.IN																										27.7	27.4	27.8	28.9	30.7	33.4	36.9	41.1	45.5	49.8	53.2	55.1	55	53.1	49.4	44.5	39.1	34.2	30.4	27.8	26.4
Portugal	PRT	Mortality rate, infant (per 1,000 live births)	SP.DYN.IMRT.IN	84.7	82.3	78.8	74.5	70.1	66.2	63.4	61.5	59.9	58.2	55.7	51.8	47.4	43.1	39.4	36	32.6	29.5	26.8	24.6	22.8	21.2	19.9	18.6	17.6	16.5	15.5	14.5	13.5	12.5	11.6	10.6	9.7	8.8	8.1	7.5	7	6.6	6.3	5.9	5.5	5.1	4.7	4.3	3.9	3.6
Paraguay	PRY	Mortality rate, infant (per 1,000 live births)	SP.DYN.IMRT.IN	60.7	60.2	59.9	59.5	59.3	59	58.8	58.6	58.4	58.1	57.8	57.3	56.8	56.2	55.5	54.8	53.9	53	51.9	50.8	49.6	48.3	46.9	45.5	44.1	42.7	41.3	40	38.7	37.5	36.2	35.1	33.9	32.9	32	31.1	30.3	29.6	29	28.4	27.8	27.2	26.7	26.1	25.6	25
West Bank and Gaza	PSE	Mortality rate, infant (per 1,000 live births)	SP.DYN.IMRT.IN																76.7	72.6	68.8	65.3	61.8	58.6	55.7	52.9	50.3	47.8	45.4	43.1	41	39	37.2	35.6	34.1	32.8	31.6	30.5	29.4	28.4	27.5	26.6	25.8	25	24.3	23.7	23.1	22.6	22
Pacific island small states	PSS	Mortality rate, infant (per 1,000 live births)	SP.DYN.IMRT.IN																															29.4622	28.6149	27.8518	27.1697	26.5913	26.0481	25.5664	25.2701	24.7813	24.3575	23.9676	23.6293	23.4081	23.247	23.1734	23.1403
Post-demographic dividend	PST	Mortality rate, infant (per 1,000 live births)	SP.DYN.IMRT.IN																															8.94805	8.5972	8.24248	7.9075	7.54146	7.22292	6.93752	6.68865	6.48646	6.25053	6.08036	5.91053	5.76262	5.65088	5.50688	5.387
French Polynesia	PYF	Mortality rate, infant (per 1,000 live births)	SP.DYN.IMRT.IN
Qatar	QAT	Mortality rate, infant (per 1,000 live births)	SP.DYN.IMRT.IN										53.2	50.2	47.3	44.6	42.1	39.8	37.7	35.8	34	32.4	31	29.6	28.4	27.1	26	24.8	23.7	22.5	21.3	20.1	18.9	17.7	16.6	15.6	14.7	13.9	13.1	12.6	12	11.6	11.2	10.7	10.3	10	9.6	9.3	8.9
Romania	ROU	Mortality rate, infant (per 1,000 live births)	SP.DYN.IMRT.IN	73.3	67.6	59.7	52.1	46.7	45	48.3	54.3	56.9	52.9	46.6	42	39.3	37.6	36.3	34.9	33.1	31.4	30.1	29.4	28.6	27.3	25.8	24.6	24.2	24.5	25.7	26.9	27.1	25.8	24.2	23.2	22.8	22.6	22.3	22	21.7	21.4	20.5	19.2	18	17.3	17.1	16.9	16.4	15.5
Russian Federation	RUS	Mortality rate, infant (per 1,000 live births)	SP.DYN.IMRT.IN											31.1	29.9	28.8	27.6	26.6	25.8	25.1	24.5	24	23.6	23.2	22.8	22.4	22	21.6	21.1	20.5	19.9	19.2	18.7	18.4	18.3	18.5	18.6	18.6	18.6	18.4	18.1	17.7	17.1	16.5	15.7	14.8	13.8	12.8	11.9
Rwanda	RWA	Mortality rate, infant (per 1,000 live births)	SP.DYN.IMRT.IN	130.6	128.1	126.3	125.1	124.5	124.5	125	126	127.4	129	130.8	133	135.5	138.6	142.1	145.6	148.1	148.3	144.8	137.9	129.2	120.2	112	105.7	101.1	97.4	94.7	92.6	91.2	90.7	91.9	94.6	98.8	104.9	120.2	119.9	115.1	118	119.3	112.1	106.2	99.6	91.9	83.8	75.3	68
South Asia	SAS	Mortality rate, infant (per 1,000 live births)	SP.DYN.IMRT.IN																															91.9	89.5	87.3	85.1	82.8	80.5	78.2	75.8	73.4	71	68.7	66.4	64.2	62	60	58
Saudi Arabia	SAU	Mortality rate, infant (per 1,000 live births)	SP.DYN.IMRT.IN													110	103.7	97.7	91.9	86.7	81.7	77	72.5	68.3	64.4	60.5	57	53.6	50.2	47.1	44	41	38.2	35.6	33.1	30.9	28.9	27	25.3	23.7	22.3	21	19.8	18.7	17.7	16.7	15.8	14.9	14.1
Sudan	SDN	Mortality rate, infant (per 1,000 live births)	SP.DYN.IMRT.IN	106.1	104.6	103.2	101.9	100.6	99.5	98.4	97.5	96.7	96	95.4	94.9	94.4	93.9	93.4	92.9	92.3	91.6	91	90.4	89.9	89.4	88.9	88.3	87.6	86.8	86	85	83.9	82.8	81.6	80.4	79.1	77.8	76.4	75	73.5	71.9	70.2	68.4	66.5	64.6	62.7	60.9	59.1	57.5
Senegal	SEN	Mortality rate, infant (per 1,000 live births)	SP.DYN.IMRT.IN	128.3	128.2	128.3	128.6	128.8	128.9	128.6	128.2	127.7	126.7	125.4	123.6	121.4	118.7	115.6	112.2	108.4	104.6	101	97.7	94.9	92.5	90.4	88.2	85.7	82.9	79.9	77	74.4	72.4	71	70.3	70.1	70.3	70.6	71	71.2	71.1	70.6	69.4	67.5	65.1	62.2	59.2	56.1	53.2
Singapore	SGP	Mortality rate, infant (per 1,000 live births)	SP.DYN.IMRT.IN	35.4	32.9	30.7	29.2	28.2	27.4	26.4	25.2	23.9	22.8	21.7	20.7	19.5	17.8	15.8	14	12.9	12.4	12.3	12.2	12	11.5	10.7	9.9	9.3	8.8	8.3	7.9	7.3	6.8	6.1	5.5	5	4.6	4.2	4	3.8	3.6	3.4	3.2	3	2.8	2.6	2.5	2.4	2.3
Solomon Islands	SLB	Mortality rate, infant (per 1,000 live births)	SP.DYN.IMRT.IN	128	121.6	115.9	110.6	105.6	100.7	95.6	90.5	85.3	80.1	75	70.3	65.9	61.7	58	54.6	51.4	48.6	45.9	43.6	41.7	40	38.6	37.3	36.2	35.2	34.2	33.5	32.7	32	31.3	30.6	29.8	29.1	28.4	27.7	27.1	26.6	26.2	25.7	25.3	25	24.8	24.5	24.3	24.1
Sierra Leone	SLE	Mortality rate, infant (per 1,000 live births)	SP.DYN.IMRT.IN	221.2	218.3	215	211.9	208.8	205.6	202.5	199.2	196.1	193.1	190.1	187.3	184.7	182.1	179.6	177.2	174.9	172.7	170.5	168.5	166.8	165	163.5	162	160.6	159.4	158.1	157.1	156.1	155.2	154.4	153.7	152.9	152	151	149.7	148.1	146.3	144.2	141.9	139.5	136.9	134.1	131.2	128.2	125
El Salvador	SLV	Mortality rate, infant (per 1,000 live births)	SP.DYN.IMRT.IN	124.8	122.4	120.1	117.8	115.7	113.6	111.6	109.7	107.7	105.7	103.8	101.7	99.6	97.3	94.8	92.1	89.3	86.2	83.1	79.8	76.5	72.9	69.4	65.8	62.4	59.1	56.1	53.3	50.8	48.4	46.1	43.9	41.7	39.7	37.6	35.6	33.7	31.9	30.2	28.6	27.1	25.7	24.5	23.2	22.1	21
San Marino	SMR	Mortality rate, infant (per 1,000 live births)	SP.DYN.IMRT.IN																										18.5	17.1	15.8	14.5	13.4	12.3	11.4	10.5	9.6	8.8	8.1	7.5	6.9	6.3	5.8	5.4	4.9	4.6	4.2	3.9	3.6
Somalia	SOM	Mortality rate, infant (per 1,000 live births)	SP.DYN.IMRT.IN																							117.1	115.7	114.2	113.4	112.5	111.5	110.4	109.1	107.3	105.4	104.2	103.7	103.6	103.6	103.6	103.6	103.6	103.6	103.6	103.6	103.6	103.6	103.6	103.5
Serbia	SRB	Mortality rate, infant (per 1,000 live births)	SP.DYN.IMRT.IN																									35.4	33.6	32.2	31.2	29.6	27	24	22	21	20.2	18.8	17	15	13.3	12.1	11.4	11	10.6	9.9	9.1	8.4	7.7
Sub-Saharan Africa (excluding high income)	SSA	Mortality rate, infant (per 1,000 live births)	SP.DYN.IMRT.IN																															106.609	105.665	104.764	103.774	102.788	101.44	99.821	98.052	96.0078	93.6547	91.0842	88.3006	85.4252	82.5447	79.7262	76.9629
South Sudan	SSD	Mortality rate, infant (per 1,000 live births)	SP.DYN.IMRT.IN																					172.4	170.2	168.2	166.1	163.8	161.4	158.8	156.3	153.7	150.8	148	145	141.9	138.5	134.7	130.8	126.9	122.7	118.3	113.8	108.9	104	99.2	94.7	90.2	86
Sub-Saharan Africa	SSF	Mortality rate, infant (per 1,000 live births)	SP.DYN.IMRT.IN																															106.6	105.7	104.8	103.8	102.8	101.4	99.8	98	96	93.7	91.1	88.3	85.4	82.5	79.7	77
Small states	SST	Mortality rate, infant (per 1,000 live births)	SP.DYN.IMRT.IN																															55.3253	54.5573	53.8964	53.3689	52.9281	52.4792	51.8046	51.2468	50.6077	49.8557	49.0446	48.1782	47.2224	46.2987	45.2571	43.9257
Sao Tome and Principe	STP	Mortality rate, infant (per 1,000 live births)	SP.DYN.IMRT.IN						62.5	60.6	59.1	57.9	57	56.7	56.6	56.9	57.3	57.7	58.1	58.3	58.4	58.7	58.9	59.3	59.9	60.8	61.9	63.1	64.3	65.5	66.5	67.5	68.2	68.8	69.1	69.1	68.8	68	66.7	65	62.9	60.6	58.1	55.4	52.8	50.2	47.5	45.1	42.8
Suriname	SUR	Mortality rate, infant (per 1,000 live births)	SP.DYN.IMRT.IN																								47.9	46.5	45.1	43.8	42.4	41.2	39.9	38.7	37.5	36.3	35.1	33.9	32.7	31.5	30.4	29.4	28.4	27.4	26.5	25.7	24.9	24.1	23.5
Slovak Republic	SVK	Mortality rate, infant (per 1,000 live births)	SP.DYN.IMRT.IN																						18.9	18.1	17.3	16.5	15.8	15.1	14.4	13.8	13.2	12.6	12.1	11.6	11.1	10.6	10.1	9.7	9.3	8.9	8.5	8.2	7.9	7.6	7.3	7.1	6.8
Slovenia	SVN	Mortality rate, infant (per 1,000 live births)	SP.DYN.IMRT.IN																						15.5	14.6	13.8	13	12.2	11.5	10.8	10	9.4	8.8	8.2	7.6	7.1	6.7	6.2	5.8	5.5	5.1	4.8	4.6	4.3	4.1	3.9	3.7	3.5
Sweden	SWE	Mortality rate, infant (per 1,000 live births)	SP.DYN.IMRT.IN	16.3	16	15.6	15	14.4	13.7	13.1	12.6	12.1	11.7	11.3	10.9	10.4	9.8	9.3	8.7	8.3	8	7.6	7.4	7.1	6.9	6.8	6.6	6.5	6.4	6.3	6.3	6.2	6.1	5.9	5.6	5.2	4.8	4.4	4	3.8	3.6	3.5	3.4	3.4	3.4	3.3	3.2	3.1	3
Eswatini	SWZ	Mortality rate, infant (per 1,000 live births)	SP.DYN.IMRT.IN	140.3	138.1	135.8	133.7	131.3	128.7	126	123.4	120.8	118.1	115.4	112.4	109.2	105.7	102	98.3	94.5	90.8	87.2	83.8	80.4	76.8	73.3	69.7	66.2	62.8	59.7	56.9	54.5	52.6	51.3	51.1	51.8	53.5	55.5	57.7	59.7	61.6	63.5	65.4	67.1	68.3	68.9	69.3	68.8	68.2
Sint Maarten (Dutch part)	SXM	Mortality rate, infant (per 1,000 live births)	SP.DYN.IMRT.IN
Seychelles	SYC	Mortality rate, infant (per 1,000 live births)	SP.DYN.IMRT.IN	74.8	74	73	71.9	70.6	69	67.2	64.9	62.3	59.4	56.3	53.1	49.9	46.7	43.4	40.1	36.8	33.6	30.6	27.9	25.4	23.2	21.4	19.8	18.5	17.4	16.6	15.8	15.1	14.5	14	13.6	13.2	12.8	12.6	12.3	12.2	12	11.9	11.9	11.8	11.8	11.8	11.8	11.8	11.8
Syrian Arab Republic	SYR	Mortality rate, infant (per 1,000 live births)	SP.DYN.IMRT.IN	115.9	110.8	106.1	101.8	97.9	94	90.2	86.3	82.3	78.4	74.6	70.9	67.6	64.4	61.5	58.7	56	53.4	50.8	48.4	45.9	43.7	41.6	39.7	37.9	36.2	34.7	33.4	32.2	31	29.9	28.9	27.8	26.6	25.5	24.4	23.3	22.2	21.3	20.4	19.6	18.9	18.3	17.7	17.3	16.9
Turks and Caicos Islands	TCA	Mortality rate, infant (per 1,000 live births)	SP.DYN.IMRT.IN
Chad	TCD	Mortality rate, infant (per 1,000 live births)	SP.DYN.IMRT.IN													128.6	128	127.3	126.8	126.3	125.6	125	124.2	123.4	122.4	121.4	120.3	119.2	118	116.7	115.5	114.2	113	111.7	110.5	109.3	108.2	107.2	106.2	105.2	104.1	102.9	101.6	100.2	98.7	97.3	95.9	94.4	92.9
East Asia & Pacific (IDA & IBRD countries)	TEA	Mortality rate, infant (per 1,000 live births)	SP.DYN.IMRT.IN																															45.5944	44.8016	43.878	42.7028	41.4988	40.1483	38.8434	37.4926	36.0897	34.6539	33.1074	31.5025	29.7773	28.1436	26.7782	25.0019
Europe & Central Asia (IDA & IBRD countries)	TEC	Mortality rate, infant (per 1,000 live births)	SP.DYN.IMRT.IN																															35.6407	35.4272	35.4582	35.4158	35.0745	34.4926	33.5731	32.4214	31.0619	29.5621	28.0324	26.4592	24.9127	23.4119	21.9522	20.6031
Togo	TGO	Mortality rate, infant (per 1,000 live births)	SP.DYN.IMRT.IN	159.1	156.4	153.6	150.9	148.1	145.3	142.6	139.8	137	134.2	131.4	128.7	126.1	123.5	120.8	118.3	115.8	113.4	110.9	108.6	106.3	104.2	102.1	100.2	98.3	96.5	94.8	93.3	91.8	90.5	89.2	88.1	86.9	85.7	84.4	83	81.5	79.9	78.2	76.4	74.5	72.7	70.8	69	67.3	65.6
Thailand	THA	Mortality rate, infant (per 1,000 live births)	SP.DYN.IMRT.IN	101.3	98.1	94.9	91.8	88.8	85.8	82.9	79.9	76.9	74	71	68.1	65.3	62.5	59.9	57.4	55	52.8	50.7	48.7	46.7	44.8	43	41.3	39.6	38	36.4	34.8	33.2	31.7	30.2	28.8	27.4	26.1	24.9	23.7	22.6	21.6	20.6	19.6	18.7	17.8	17	16.2	15.5	14.8
Tajikistan	TJK	Mortality rate, infant (per 1,000 live births)	SP.DYN.IMRT.IN													117.3	113.5	110.1	107	104.4	102.3	100.8	99.9	99.5	99.2	98.6	97.5	95.4	92.6	89.1	85.5	82.5	80.7	80.5	82.5	85.7	88.2	88.6	87.1	84.4	80.8	76.6	72.2	67.6	63	58.5	54.3	50.6	47.1
Turkmenistan	TKM	Mortality rate, infant (per 1,000 live births)	SP.DYN.IMRT.IN																		102	98.8	95.6	92.3	89	85.8	82.6	79.3	76.1	73.2	70.4	68	66.1	64.8	64.2	64.1	64.4	64.8	65	64.7	63.8	62.2	60.1	57.6	54.8	51.9	49.2	46.6	44.3
Latin America & the Caribbean (IDA & IBRD countries)	TLA	Mortality rate, infant (per 1,000 live births)	SP.DYN.IMRT.IN																															43.7994	42.1169	40.4248	38.7252	36.9919	35.3057	33.6539	32.0785	30.6581	29.1832	27.7371	26.4661	25.2586	24.082	23.0438	22.0311
Timor-Leste	TLS	Mortality rate, infant (per 1,000 live births)	SP.DYN.IMRT.IN																										163.6	156.4	149.7	143.2	137.1	131.3	125.8	120.6	115.6	110.7	106	101.4	97.1	92.9	88.7	84.8	81	77.1	73.3	69.6	65.9
Middle East & North Africa (IDA & IBRD countries)	TMN	Mortality rate, infant (per 1,000 live births)	SP.DYN.IMRT.IN																															52.3186	50.5551	48.9449	47.3619	45.7443	44.1856	42.6041	41.026	39.4624	37.9233	36.4646	34.9476	33.5532	32.1918	30.9056	29.6683
Tonga	TON	Mortality rate, infant (per 1,000 live births)	SP.DYN.IMRT.IN				58.6	55.5	52.6	49.7	46.9	44.1	41.5	39	36.8	34.8	33	31.5	30.1	28.8	27.6	26.5	25.5	24.6	23.8	23.1	22.6	22.1	21.6	21.2	20.7	20.2	19.6	18.9	18.3	17.7	17.2	16.8	16.5	16.3	16.1	15.9	15.7	15.5	15.2	15	14.8	14.7	14.6
South Asia (IDA & IBRD)	TSA	Mortality rate, infant (per 1,000 live births)	SP.DYN.IMRT.IN																															91.873	89.5511	87.3137	85.0566	82.7853	80.5172	78.1623	75.8186	73.3983	71.0189	68.6753	66.367	64.1831	62.0617	59.9961	57.9855
Sub-Saharan Africa (IDA & IBRD countries)	TSS	Mortality rate, infant (per 1,000 live births)	SP.DYN.IMRT.IN																															106.602	105.659	104.758	103.768	102.783	101.434	99.8157	98.047	96.003	93.6501	91.0797	88.2964	85.4211	82.5408	79.7224	76.9593
Trinidad and Tobago	TTO	Mortality rate, infant (per 1,000 live births)	SP.DYN.IMRT.IN	55.9	54.1	52.5	51	49.6	48.4	47.3	46.3	45.4	44.6	43.8	43	42.1	41.3	40.3	39.3	38.3	37.3	36.2	35.2	34.2	33.2	32.2	31.3	30.4	29.6	28.9	28.3	27.7	27.2	26.8	26.4	26.1	25.8	25.6	25.4	25.2	25.1	25.1	25	24.9	24.8	24.6	24.2	23.8	23.3
Tunisia	TUN	Mortality rate, infant (per 1,000 live births)	SP.DYN.IMRT.IN			179.9	171.6	163.5	155.9	148.2	141.1	134.2	127.5	121.2	115.5	110	104.5	99	93.4	87.9	82.6	77.6	73	68.9	65.2	61.9	58.8	55.9	53.3	50.9	48.7	46.7	44.9	43.2	41.5	39.9	38.2	36.3	34.4	32.5	30.4	28.5	26.6	24.9	23.3	22	20.8	19.7	18.8
Turkey	TUR	Mortality rate, infant (per 1,000 live births)	SP.DYN.IMRT.IN	171.5	166.4	161.2	156	150.8	146.1	141.8	137.7	133.9	130.3	126.7	123.1	119.6	116	112.4	108.7	105	101.2	97.4	93.6	89.7	85.8	82	78.2	74.5	70.9	67.5	64.2	61.1	58.1	55.4	52.7	50.1	47.6	45.1	42.7	40.3	38	35.7	33.5	31.4	29.4	27.5	25.7	23.9	22.3
Tuvalu	TUV	Mortality rate, infant (per 1,000 live births)	SP.DYN.IMRT.IN																59.6	57.3	55.2	53.3	51.5	49.9	48.4	47.1	45.9	45	44.2	43.6	43	42.6	42.1	41.6	41.1	40.5	39.7	38.9	38	37.1	36.1	35.1	34.1	33.2	32.3	31.6	30.9	30.3	29.8
Tanzania	TZA	Mortality rate, infant (per 1,000 live births)	SP.DYN.IMRT.IN	142.6	141.3	140.1	138.6	137.1	135.3	133.5	131.6	129.8	128	126.2	124.3	122.4	120.3	118.2	116	113.7	111.6	109.6	107.9	106.9	106.6	106.5	106.7	106.7	106.3	105.5	104.3	103	101.4	100	98.7	97.5	96.3	95	93.5	91.7	89.3	86.3	82.8	78.7	74.3	69.9	65.8	62.2	58.8
Uganda	UGA	Mortality rate, infant (per 1,000 live births)	SP.DYN.IMRT.IN	131.4	129.2	127.1	125	123	121.2	119.3	117.5	115.9	114.8	114.2	114.1	114.5	115.5	117.1	119.2	121.7	124.2	126.5	128	129.1	128.3	126	122.7	119.5	116.8	114.5	112.5	110.8	109	106.8	104.4	102.1	100.1	98.5	97.3	96.2	94.8	93	90.5	87.4	83.6	79.5	75	70.4	66
Ukraine	UKR	Mortality rate, infant (per 1,000 live births)	SP.DYN.IMRT.IN												27.9	27	26.2	25.5	24.9	24.3	23.9	23.5	23.1	22.5	21.9	21.2	20.5	19.7	19	18.3	17.6	17.1	16.8	16.6	16.5	16.6	16.9	17.1	17.3	17.3	17.2	16.9	16.3	15.7	15	14.3	13.7	13.1	12.5
Upper middle income	UMC	Mortality rate, infant (per 1,000 live births)	SP.DYN.IMRT.IN																															42.8	41.9	40.8	39.6	38.4	37	35.6	34.2	32.8	31.4	29.9	28.4	26.9	25.4	24.2	22.7
Uruguay	URY	Mortality rate, infant (per 1,000 live births)	SP.DYN.IMRT.IN	56.6	55.5	54.1	52.8	51.9	51.4	51.1	50.7	50	48.9	47.9	47.3	47.3	47.9	48.6	49	48.2	46.1	42.8	38.9	35	31.7	29.1	27.2	26	25.1	24.1	23	22	21	20.2	19.5	19	18.6	18.3	17.9	17.4	16.7	16	15.3	14.8	14.4	14.1	13.7	13.1	12.5
United States	USA	Mortality rate, infant (per 1,000 live births)	SP.DYN.IMRT.IN	25.9	25.4	24.9	24.4	23.8	23.3	22.7	22	21.3	20.6	19.9	19.1	18.3	17.5	16.7	15.9	15.2	14.5	13.8	13.2	12.6	12.1	11.7	11.3	10.9	10.6	10.4	10.2	9.9	9.7	9.4	9.1	8.8	8.5	8.2	7.9	7.7	7.5	7.4	7.2	7.1	7	6.9	6.9	6.8	6.7
Uzbekistan	UZB	Mortality rate, infant (per 1,000 live births)	SP.DYN.IMRT.IN																				97.1	91.5	86.1	81.2	76.8	72.8	69.2	66.1	63.5	61.5	60.1	59.4	59.1	59.1	58.9	58.4	57.9	57.2	56.3	55.1	53.6	51.8	49.7	47.4	45.1	42.7	40.4
St. Vincent and the Grenadines	VCT	Mortality rate, infant (per 1,000 live births)	SP.DYN.IMRT.IN	115.1	108.8	100.8	91.9	83.1	75	68.2	62.7	58.6	55.8	54.2	53.9	54.4	55.4	56.2	56.1	54.8	52.3	48.8	44.9	41.1	37.5	34.1	31	28.2	25.9	24	22.4	21.2	20.3	19.6	19.1	18.9	18.7	18.7	18.8	18.9	19	19.1	19.2	19.2	19.1	19.1	19	18.9	18.9
Venezuela, RB	VEN	Mortality rate, infant (per 1,000 live births)	SP.DYN.IMRT.IN	58.7	57.1	55.7	54.5	53.4	52.5	51.6	50.8	49.9	48.9	47.8	46.6	45.4	44.2	43	41.8	40.6	39.3	37.9	36.6	35.2	33.9	32.6	31.5	30.5	29.6	28.7	27.7	26.6	25.6	24.7	23.9	23.3	22.8	22.5	22.1	21.5	20.7	19.9	20.1	18.4	17.8	17.4	16.9	16.4	15.8
British Virgin Islands	VGB	Mortality rate, infant (per 1,000 live births)	SP.DYN.IMRT.IN
Virgin Islands (U.S.)	VIR	Mortality rate, infant (per 1,000 live births)	SP.DYN.IMRT.IN
Vietnam	VNM	Mortality rate, infant (per 1,000 live births)	SP.DYN.IMRT.IN					56.8	56.4	56	55.6	55.3	54.8	54.4	53.9	53.3	52.7	52	51.2	50.4	49.4	48.5	47.5	46.6	45.7	44.9	44.2	43.4	42.6	41.7	40.7	39.5	38.2	36.9	35.4	34	32.4	31	29.5	28.1	26.8	25.5	24.4	23.4	22.5	21.7	21	20.4	19.8
Vanuatu	VUT	Mortality rate, infant (per 1,000 live births)	SP.DYN.IMRT.IN	105.5	103.3	100.6	98	95	92	89	86	82.9	80.1	77.2	74.4	71.7	69.1	66.7	64.4	62.1	59.8	57.3	54.7	52	49.2	46.3	43.3	40.5	37.9	35.6	33.5	31.8	30.3	29	27.8	26.8	26	25.3	24.8	24.4	25	23.9	23.8	23.7	23.6	23.6	23.7	23.7	23.8
World	WLD	Mortality rate, infant (per 1,000 live births)	SP.DYN.IMRT.IN																															64.5	63.7	62.9	62	61	59.9	58.7	57.4	56	54.4	52.8	51.1	49.4	47.7	46	44.3
Samoa	WSM	Mortality rate, infant (per 1,000 live births)	SP.DYN.IMRT.IN	77	74.4	72	69.7	67.6	65.6	63.6	61.3	59	56.6	54.2	51.9	49.7	47.7	45.8	44	42.2	40.6	39	37.5	36	34.6	33.3	32	30.7	29.5	28.4	27.4	26.5	25.6	24.8	24.1	23.3	22.6	21.8	21.1	20.3	19.7	19	18.3	17.7	17.1	16.7	16.3	16.1	16
Kosovo	XKX	Mortality rate, infant (per 1,000 live births)	SP.DYN.IMRT.IN
Yemen, Rep.	YEM	Mortality rate, infant (per 1,000 live births)	SP.DYN.IMRT.IN			279.7	274.2	268.3	261.5	254	245.8	237	228.1	219.3	211.1	203	195.4	187.9	180.2	172.2	163.8	155.5	147.1	139.2	131.4	123.9	117.1	111	105.7	101.2	97.3	93.9	90.9	88.3	86	84	82.3	80.7	79.3	77.9	76.2	74	71.5	68.7	65.7	62.6	59.7	57	54.3
South Africa	ZAF	Mortality rate, infant (per 1,000 live births)	SP.DYN.IMRT.IN															90.1	85.7	81.5	77.5	73.8	70.2	67	63.9	61.1	58.4	55.9	53.6	51.4	49.4	47.5	45.8	44.5	43.5	42.9	42.9	43.2	43.8	44.4	44.9	45.3	46	46.3	46.6	46.7	47.2	48.3	48.2
Zambia	ZMB	Mortality rate, infant (per 1,000 live births)	SP.DYN.IMRT.IN	121.7	119.8	117.9	116.2	114.8	113.8	113	112.4	111.5	110.1	108.2	105.8	103	100.3	97.9	96.1	95.1	94.7	94.8	95.1	95.6	96	96.7	97.8	99.5	101.4	103.4	105.1	106.4	107.1	107.4	107.1	106.5	105.1	103.5	101.4	99.5	97.7	95.6	93.1	89.7	85	79.6	74.3	68.8	63.8
Zimbabwe	ZWE	Mortality rate, infant (per 1,000 live births)	SP.DYN.IMRT.IN	92.8	90.5	88.2	85.8	83.2	80.7	78.5	76.5	74.9	73.7	72.7	72.1	71.7	71.4	71.3	71.4	71.4	71.4	71.1	70.1	68.6	66.2	63.3	60.1	56.9	54	51.7	50.2	49.3	49.1	49.5	50.4	51.6	53	54.3	55.5	55.7	55	54	52.6	51.5	50.9	50.8	50.9	52	53
[truncated: 15 more columns]

## Sheet: mort 1-5
Data Source	World Development Indicators
Last Updated Date	2021-07-30
Country Name	Country Code	Indicator Name	Indicator Code	1960	1961	1962	1963	1964	1965	1966	1967	1968	1969	1970	1971	1972	1973	1974	1975	1976	1977	1978	1979	1980	1981	1982	1983	1984	1985	1986	1987	1988	1989	1990	1991	1992	1993	1994	1995	1996	1997	1998	1999	2000	2001	2002	2003	2004	2005
Aruba	ABW	Mortality rate, under-5 (per 1,000 live births)	SH.DYN.MORT
Africa Eastern and Southern	AFE	Mortality rate, under-5 (per 1,000 live births)	SH.DYN.MORT							225.016	223.58	217.266	215.964	214.68	213.283	211.86	210.498	209.195	207.838	206.445	208.045	206.075	203.665	201.144	198.295	195.424	192.588	189.994	187.637	185.519	183.561	181.664	179.76	164.783	163.112	161.447	159.828	159.567	156.553	152.7	149.907	146.594	141.868	136.918	131.67	126.139	120.636	115.264	110.06
Afghanistan	AFG	Mortality rate, under-5 (per 1,000 live births)	SH.DYN.MORT			344.6	338.7	333.1	327.6	322	316.8	311.4	305.8	300.3	294.8	289.3	283.6	277.8	272	266.2	260.1	254	247.8	241.5	235.1	228.6	222.2	215.8	209.3	202.9	196.4	190.1	183.8	177.7	171.7	165.9	160.4	155.2	150.3	145.6	141.2	136.9	132.8	128.7	124.6	120.4	116.3	112.1	107.9
Africa Western and Central	AFW	Mortality rate, under-5 (per 1,000 live births)	SH.DYN.MORT					308.354	302.621	296.977	292.383	287.325	282.098	276.558	270.887	264.436	258.215	251.818	245.353	238.841	232.655	226.504	221.36	216.994	213.355	210.484	208.26	206.423	205.001	203.468	201.999	200.571	199.129	197.642	196.16	194.663	193.072	191.206	188.838	186.01	182.634	178.752	174.355	169.548	164.534	159.252	153.916	148.577	143.417
Angola	AGO	Mortality rate, under-5 (per 1,000 live births)	SH.DYN.MORT																					237.3	234.6	231.9	229.2	227.1	225.5	224.3	223.4	222.8	222.3	222.2	222.1	222.1	222.3	221.9	221.2	219.7	217	213.5	209.2	203.9	197.8	190.9	183.2	174.6	165.6
Albania	ALB	Mortality rate, under-5 (per 1,000 live births)	SH.DYN.MORT																			96.2	88.6	81.6	75.2	69.2	63.9	59.2	55	51.3	48.1	45.4	43	41	39.3	37.8	36.5	35.2	33.9	32.6	31.3	29.9	28.6	27.2	25.8	24.4	22.9	21.4	20
Andorra	AND	Mortality rate, under-5 (per 1,000 live births)	SH.DYN.MORT																										17.1	16.2	15.4	14.5	13.7	13	12.3	11.6	11.1	10.5	9.9	9.4	8.9	8.5	8.1	7.7	7.3	6.9	6.6	6.3	6
Arab World	ARB	Mortality rate, under-5 (per 1,000 live births)	SH.DYN.MORT																															80.4883	78.061	75.7891	73.6493	71.6026	69.5986	67.6189	65.7082	63.7971	61.9313	60.0733	58.2196	56.3741	54.6002	52.8466	51.1556
United Arab Emirates	ARE	Mortality rate, under-5 (per 1,000 live births)	SH.DYN.MORT	200.4	190.3	180.3	170.1	159.6	149.1	138.4	127.8	117.3	107	97.2	88.2	79.9	72.2	65.2	58.9	53.1	47.9	43.1	38.8	35	31.7	28.8	26.4	24.3	22.6	21.1	19.8	18.6	17.5	16.6	15.7	14.9	14.3	13.7	13.2	12.7	12.3	11.9	11.5	11.2	10.9	10.6	10.3	10	9.7
Argentina	ARG	Mortality rate, under-5 (per 1,000 live births)	SH.DYN.MORT										72.5	71.8	70.8	69.6	68.1	66	63.3	59.8	55.7	51.2	46.8	42.8	39.4	36.5	34.1	32.1	30.6	29.6	29.1	28.9	28.9	28.6	28.1	27.3	26.3	25.2	24.1	23.1	22.1	21.2	20.4	19.6	19	18.3	17.7	17.1	16.5
Armenia	ARM	Mortality rate, under-5 (per 1,000 live births)	SH.DYN.MORT																	86.2	82.7	79.3	76.2	73.1	70.2	67.4	64.8	62.2	59.8	57.5	55.2	80.7	51	48.9	46.8	44.7	42.7	40.8	38.9	37.1	35.4	33.8	32.2	30.7	29.2	27.8	26.4	25.1	23.9
American Samoa	ASM	Mortality rate, under-5 (per 1,000 live births)	SH.DYN.MORT
Antigua and Barbuda	ATG	Mortality rate, under-5 (per 1,000 live births)	SH.DYN.MORT	86.2	80.2	73.8	67.3	60.7	54.5	48.6	43.4	38.9	35	31.8	29.1	26.9	25.1	23.5	22.1	20.8	19.5	18.3	17.2	16.3	15.5	14.8	14.3	13.9	13.7	13.6	13.5	13.6	13.8	14	14.3	14.6	15	15.3	15.6	15.9	16	15.9	15.7	15.5	15.1	14.6	14.1	13.5	12.9
Australia	AUS	Mortality rate, under-5 (per 1,000 live births)	SH.DYN.MORT	24.8	24.3	23.7	23.2	22.7	22.4	22.1	22	21.9	21.7	21.5	21	20.3	19.4	18.4	17.3	16.2	15.2	14.4	13.6	13	12.6	12.2	11.9	11.6	11.3	11	10.6	10.2	9.7	9.2	8.7	8.2	7.7	7.3	7	6.8	6.6	6.4	6.3	6.2	6.1	6	5.9	5.8	5.7
Austria	AUT	Mortality rate, under-5 (per 1,000 live births)	SH.DYN.MORT	42.8	40.2	37.9	35.9	34.2	32.7	31.5	30.5	29.7	29.3	29.1	28.7	28.1	26.9	25.1	23	21.1	19.4	18.1	17.1	16.3	15.5	14.8	14	13.3	12.6	11.9	11.1	10.5	10	9.5	9.1	8.6	8	7.4	6.8	6.3	6	5.7	5.6	5.5	5.4	5.3	5.2	5.1	4.9
Azerbaijan	AZE	Mortality rate, under-5 (per 1,000 live births)	SH.DYN.MORT																							109.4	106.7	104.2	101.8	99.8	98	96.5	95.5	95.2	95.3	95.7	95.8	95.3	94	91.8	88.6	84.5	79.7	74.6	69.5	64.6	60	55.9	52.2
Burundi	BDI	Mortality rate, under-5 (per 1,000 live births)	SH.DYN.MORT					239.7	241.5	243.4	245.2	246.7	247.7	248.1	248.7	249.1	249.8	250.1	250.4	249.4	246.4	241.1	234	224.9	214.8	204.3	193.9	184.6	177.8	173.2	171.1	170.9	172.3	174.3	176.3	177.7	178.1	177.6	175.9	173.3	169.9	165.4	160.5	155.2	149.6	143.8	137.9	131.4	124.4
Belgium	BEL	Mortality rate, under-5 (per 1,000 live births)	SH.DYN.MORT	33.8	32.4	31.2	30	28.9	27.9	27	26.2	25.5	24.8	24	23.1	21.9	20.8	19.6	18.5	17.6	16.7	15.9	15.2	14.6	13.9	13.3	12.7	12.2	11.7	11.4	11	10.7	10.3	10	9.7	9.3	8.8	8.2	7.6	7.1	6.7	6.3	6	5.8	5.6	5.4	5.2	5.1	4.9
Benin	BEN	Mortality rate, under-5 (per 1,000 live births)	SH.DYN.MORT	310.9	306	301	295.9	290.7	285.5	280.4	275.6	271	266.5	262.2	257.9	253.5	248.8	243.8	238.7	233.4	228.3	223.4	218.8	214.4	210.4	206.4	202.6	198.9	195.1	191.3	187.4	183.3	179.3	175.1	170.9	166.7	162.7	158.9	155.4	152	148.8	145.4	142.2	138.8	135.4	132.1	128.8	125.7	122.8
Burkina Faso	BFA	Mortality rate, under-5 (per 1,000 live births)	SH.DYN.MORT	342.9	339.1	335.3	331.6	328.4	325.5	323.4	320.9	318.8	316.7	314.2	311.3	307.1	301	292.9	283.4	272.8	262.6	253.3	245.2	238.4	232.8	227.7	223.2	218.7	214.4	209.7	205.6	202.3	200	198.5	198	197.7	197.4	196.6	195	192.5	189.4	186.1	182.7	179.2	175.1	170.7	165.6	159.8	153.4
Bangladesh	BGD	Mortality rate, under-5 (per 1,000 live births)	SH.DYN.MORT	260.2	253.8	247.8	242.3	237.5	233.3	229.9	227.3	225.2	223.8	222.8	221.9	221.1	220	218.6	216.6	213.9	210.7	207	202.9	198.6	194	189.3	184.3	179	173.5	167.7	161.7	155.7	149.8	143.8	137.9	131.9	126	120	114.2	108.4	102.7	97.1	91.7	86.5	81.6	77	72.7	68.6	64.7
Bulgaria	BGR	Mortality rate, under-5 (per 1,000 live births)	SH.DYN.MORT	55.3	48.9	44.2	40.9	38.6	37.4	36.9	36.7	35.8	34.1	32.2	30.9	30.2	29.6	29.1	28.6	28	27.2	26.1	24.9	23.8	22.9	22.2	21.5	20.7	19.8	18.8	17.9	17.6	17.9	18.4	18.9	19.2	19.3	19.2	19.1	19.2	19.3	19.1	18.3	17.4	16.7	16	15.2	14.2	13.3
Bahrain	BHR	Mortality rate, under-5 (per 1,000 live births)	SH.DYN.MORT	198.4	181.5	166	151.6	138.1	125.5	113.9	103.2	93.2	84.1	75.9	68.5	61.9	56.1	51.1	46.7	43	39.8	36.9	34.5	32.3	30.4	28.8	27.4	26.1	25.1	24.3	23.7	23.4	23.2	23	22.6	22	21	19.6	18.1	16.6	15.2	14	13.2	12.5	12	11.6	11.3	11	10.6
Bahamas, The	BHS	Mortality rate, under-5 (per 1,000 live births)	SH.DYN.MORT									29.5	30	30.4	30.9	31.3	31.5	31.6	31.5	31.3	30.9	30.4	30	29.5	29	28.7	28.4	28.1	27.8	27.3	26.5	25.6	24.5	23.5	22.4	21.3	20.3	19.4	18.5	17.7	17	16.6	16.3	16.3	16.4	16.5	16.7	16.8	16.8
Bosnia and Herzegovina	BIH	Mortality rate, under-5 (per 1,000 live births)	SH.DYN.MORT																									29.3	27	24.9	23	21.2	19.6	18.1	16.8	18	17.5	14.8	14.1	12.2	11.5	10.9	10.3	9.9	9.6	9.3	9.2	9	8.9
Belarus	BLR	Mortality rate, under-5 (per 1,000 live births)	SH.DYN.MORT																					21.1	20.2	19.4	18.8	18.2	17.6	17	16.4	15.9	15.4	15.2	15.2	15.3	15.5	15.7	15.6	15.5	15.1	14.5	13.7	12.7	11.8	10.8	10	9.2	8.5
Belize	BLZ	Mortality rate, under-5 (per 1,000 live births)	SH.DYN.MORT								110.1	105.5	101	96.5	92.3	88.6	85.1	81.6	78.4	75.3	72.4	69.7	67.1	64.6	62	59.5	56.9	54.3	51.7	48.9	46.2	43.5	40.8	38.3	35.9	33.8	31.9	30.3	28.8	27.6	26.4	25.4	24.4	23.6	22.8	22.2	21.7	21.3	20.9
Bermuda	BMU	Mortality rate, under-5 (per 1,000 live births)	SH.DYN.MORT
Bolivia	BOL	Mortality rate, under-5 (per 1,000 live births)	SH.DYN.MORT	287.9	281.8	275.9	269.9	264	257.9	251.8	245.7	239.7	233.6	227.3	221.2	214.9	208.6	202.3	195.9	189.7	183.8	178.2	173	168.1	163.5	159.1	154.7	150.3	145.8	141	136.2	131.3	126.4	121.5	116.8	112.1	107.4	102.8	98.3	93.7	89.1	84.5	80	75.5	71.2	67.1	63.2	59.5	56
Brazil	BRA	Mortality rate, under-5 (per 1,000 live births)	SH.DYN.MORT	168.9	164.1	159.7	155.5	151.7	148.2	145	141.9	138.9	135.8	132.5	129.1	125.7	122.3	118.9	115.6	112.2	108.5	104.6	100.4	96.1	91.8	87.6	83.7	80.2	76.9	73.9	71	68.3	65.6	62.9	60.1	57.1	54	50.9	47.8	44.8	42	39.4	37	34.6	32.4	30.3	28.3	26.4	24.7
Barbados	BRB	Mortality rate, under-5 (per 1,000 live births)	SH.DYN.MORT	84.6	78.5	73.3	68.7	64.7	61.2	58	55.3	52.8	50.3	47.9	45.5	43.1	40.8	38.6	36.4	34.3	32.3	30.4	28.6	26.9	25.5	24.4	23.4	22.6	21.9	21.2	20.4	19.7	18.9	18.1	17.4	16.7	16.1	15.6	15.2	14.9	14.8	14.8	14.9	15.1	15.3	15.5	15.7	15.7	15.7
Brunei Darussalam	BRN	Mortality rate, under-5 (per 1,000 live births)	SH.DYN.MORT	122.4	110.1	98.5	88.2	79.7	73	68	64.1	60.7	57.5	54	50	45.9	41.7	37.6	33.8	30.5	27.5	24.9	22.6	20.7	19	17.6	16.5	15.5	14.8	14.2	13.8	13.5	13.3	13.3	13.3	13.2	13.1	12.8	12.4	12	11.5	11.1	10.7	10.3	10	9.8	9.7	9.6	9.5
Bhutan	BTN	Mortality rate, under-5 (per 1,000 live births)	SH.DYN.MORT										280.9	272	263.7	255.7	247.5	239.4	231.3	223.7	216.2	208.7	201.4	193.8	186.4	179.1	172	165	158.1	151.6	145.2	138.9	132.8	127	121.5	116	110.8	105.7	100.7	95.6	90.8	86.1	81.5	77.1	72.8	68.8	64.8	61.1	57.4
Botswana	BWA	Mortality rate, under-5 (per 1,000 live births)	SH.DYN.MORT	167.6	162.7	157.7	153.1	148.6	144.7	140.7	136.8	132.8	128.4	123.9	119.3	114.4	109.5	104.3	99.1	93.6	88.1	82.7	77.6	73.1	69	65.2	61.9	58.7	55.6	52.8	50.3	48.4	47.6	48.4	50.6	54.1	58.5	63.2	68	66.9	69.6	71	70.5	69.3	65.8	61.6	57.7	53.2	46.5
Central African Republic	CAF	Mortality rate, under-5 (per 1,000 live births)	SH.DYN.MORT	283.1	277.5	272.3	266.5	260.4	254.2	247.8	241.6	235.2	229.1	223.3	218.1	213.2	208.8	204.5	200.8	197.1	193.7	190.5	187.7	185.2	182.9	181.1	179.8	178.8	177.8	177	176.2	176	176.4	176.8	176.8	176.6	175.9	175.2	174.5	173.8	172.9	172	170.9	169.8	168.4	167	165.6	164.2	162.6
Canada	CAN	Mortality rate, under-5 (per 1,000 live births)	SH.DYN.MORT	32.6	31.5	30.5	29.4	28.2	27.1	26	25	24	23	22	21	19.9	18.9	17.9	17	16	15.1	14.2	13.3	12.5	11.8	11.2	10.6	10.1	9.8	9.4	9.1	8.8	8.5	8.2	8	7.7	7.4	7.2	6.9	6.7	6.5	6.4	6.3	6.2	6.2	6.1	6.1	6.1	6.1
Central Europe and the Baltics	CEB	Mortality rate, under-5 (per 1,000 live births)	SH.DYN.MORT																															19.3952	18.7549	18.2394	17.6647	16.9877	16.2479	15.4738	14.6901	13.8319	12.9719	12.1947	11.6269	11.2288	10.8667	10.421	9.91022
Switzerland	CHE	Mortality rate, under-5 (per 1,000 live births)	SH.DYN.MORT	26.5	26	25.4	24.6	23.6	22.6	21.6	20.7	19.9	19.2	18.4	17.6	16.7	15.8	14.8	13.8	12.9	12.1	11.4	10.8	10.4	10	9.7	9.4	9.2	9	8.9	8.8	8.6	8.4	8.2	7.9	7.5	7.1	6.7	6.4	6.1	6	5.8	5.7	5.6	5.5	5.4	5.3	5.2	5.1
Channel Islands	CHI	Mortality rate, under-5 (per 1,000 live births)	SH.DYN.MORT
Chile	CHL	Mortality rate, under-5 (per 1,000 live births)	SH.DYN.MORT	157.1	148.4	141.9	135.6	126.9	115.5	103.9	94	86.7	82.1	79.9	78.8	77.7	75.5	71.1	64.4	56.6	48.8	41.9	36.7	33	29.9	27.1	24.6	23	22.4	22.2	21.9	21.4	20.4	19.1	17.6	16.2	15	13.9	13.1	12.5	12.2	11.9	11.5	10.9	10.3	9.8	9.5	9.3	9.1
China	CHN	Mortality rate, under-5 (per 1,000 live births)	SH.DYN.MORT										117.6	111.8	106.2	100.7	95.3	89.8	84.3	79	74	69.5	65.6	62.2	59.5	57.3	55.7	54.6	54	53.8	53.8	53.9	54	53.8	53.2	52.3	50.9	49.2	47.4	45.5	43.5	41.4	39.2	36.8	34.2	31.5	28.8	26.3	24
Cote d'Ivoire	CIV	Mortality rate, under-5 (per 1,000 live births)	SH.DYN.MORT	316.5	308.6	300.8	293.4	286.1	278.9	271.8	264.7	257.6	250.6	243.5	236	228.2	219.9	211.3	202.6	194.2	186.4	179.3	173.3	168.2	164.1	160.6	157.8	155.7	154.1	152.9	152.2	151.9	152	152.3	152.5	152.8	152.9	152.7	152	150.9	149.3	147.3	145	142.3	139.1	135.9	132.5	129	125.3
Cameroon	CMR	Mortality rate, under-5 (per 1,000 live births)	SH.DYN.MORT	276.2	270.2	265.3	260.8	255.9	250.3	243.6	235.8	227.2	218.5	210.1	202.8	197.1	193.1	190.6	189.2	188.2	186.9	184.9	182	177.9	172.8	166.9	160.5	154.1	148.1	142.9	139	136.4	135.3	135.7	137.2	139.5	142	144.3	146	147.1	147.6	147.1	145.7	143.4	140.5	137.2	133.7	130.3	127.2
Congo, Dem. Rep.	COD	Mortality rate, under-5 (per 1,000 live births)	SH.DYN.MORT										250.7	247.7	244.4	241.1	237.4	233.8	229.9	226.1	222.5	218.9	215.4	211.8	208.3	205.2	202.2	199.5	197	194.5	192.1	189.9	187.7	185.4	183.2	181.1	179.1	177.2	175.1	172.8	170.2	167.1	163.5	159.5	155.2	150.7	146.1	141.3	136.7
Congo, Rep.	COG	Mortality rate, under-5 (per 1,000 live births)	SH.DYN.MORT	182.6	178.5	174.6	170.8	166.7	162.4	157.8	153.4	149.1	145.1	141.1	137.5	133.8	130.5	126.9	123.7	120.6	117.6	114.8	111.7	108.7	105.7	102.7	99.7	96.8	94.1	91.9	90.3	89.6	89.6	90.4	91.9	94.2	97.2	100.7	104.4	108.2	111.7	114.3	115.2	114	110.9	106	99.9	92.9	85.9
Colombia	COL	Mortality rate, under-5 (per 1,000 live births)	SH.DYN.MORT	135.2	130.7	126.4	122.4	118.5	115	111.6	108.2	104.8	101.3	97.7	94.1	90.4	86.6	82.6	78.4	74.1	69.8	65.5	61.4	57.6	54	50.7	47.7	45.1	42.7	40.7	39	37.5	36.2	35.1	33.9	32.8	31.8	30.7	29.6	28.6	27.6	26.6	25.7	24.9	24.1	23.4	22.7	22.1	21.5
Comoros	COM	Mortality rate, under-5 (per 1,000 live births)	SH.DYN.MORT											226.1	221	216	211.4	206.6	201.8	196.6	191.2	185.9	180.1	174.3	168.5	162.6	157.1	151.6	146.4	141.4	136.8	132.5	128.3	124.4	120.5	116.7	113	109.8	107.2	105.2	103.3	102	101.1	100.4	99.9	99.6	99	98	96.3
Cabo Verde	CPV	Mortality rate, under-5 (per 1,000 live births)	SH.DYN.MORT	181.1	178.8	176.5	173.9	171.1	167.9	163.9	159.9	155.1	149.7	143.8	137.6	131.1	124.5	118	111.8	106	100.9	96.5	92.9	90.2	88.2	86.5	84.8	82.6	79.6	75.7	71.3	67.1	63.3	60.5	58.8	58	57.8	57.5	56.6	54.5	51.2	47	42.4	38.1	34.5	31.7	29.8	28.7	28.1
Costa Rica	CRI	Mortality rate, under-5 (per 1,000 live births)	SH.DYN.MORT	95.9	93.5	92.7	92.3	91.7	90.3	87.9	84.9	81.7	78.5	74.8	70.1	64.5	58.3	51.8	45.4	39.3	33.9	29.6	26.5	24.4	23.4	22.9	22.7	22.5	22	21.1	20	18.8	17.8	16.9	16.1	15.6	15.3	15	14.8	14.7	14.4	14.1	13.6	13.1	12.6	12.1	11.8	11.5	11.3
Caribbean small states	CSS	Mortality rate, under-5 (per 1,000 live births)	SH.DYN.MORT																															34.8707	33.8954	32.9421	32.0268	31.1316	30.2617	29.4711	28.7174	27.9864	27.3107	26.6804	26.0741	25.5203	25.0007	24.4882	24.0338
Cuba	CUB	Mortality rate, under-5 (per 1,000 live births)	SH.DYN.MORT	54.6	52.7	50.8	48.9	47.1	45.3	43.6	41.8	40.1	38.4	36.7	35	33.4	31.7	30.2	28.6	27.2	25.8	24.5	23.3	22.1	21	20	19	18.1	17.2	16.4	15.6	14.9	14.2	13.5	12.9	12.3	11.7	11.2	10.8	10.3	9.9	9.5	9.1	8.8	8.4	8.1	7.8	7.6	7.3
Curacao	CUW	Mortality rate, under-5 (per 1,000 live births)	SH.DYN.MORT
Cayman Islands	CYM	Mortality rate, under-5 (per 1,000 live births)	SH.DYN.MORT
Cyprus	CYP	Mortality rate, under-5 (per 1,000 live births)	SH.DYN.MORT												38.2	35.4	33	30.4	27.6	24.9	22.5	20.7	19.5	18.8	18.2	17.4	16.2	14.8	13.4	12.3	11.5	11.3	11.3	11.2	11	10.7	10.1	9.6	9	8.5	8	7.5	7	6.6	6.2	5.9	5.5	5.2	4.9
Czech Republic	CZE	Mortality rate, under-5 (per 1,000 live births)	SH.DYN.MORT																						15.4	15	14.7	14.4	14.2	13.8	13.4	13	12.6	12.2	11.6	11	10.2	9.4	8.5	7.7	7	6.4	5.9	5.5	5.2	5	4.8	4.6	4.3
Germany	DEU	Mortality rate, under-5 (per 1,000 live births)	SH.DYN.MORT									27.2	26.4	25.7	24.9	24	23.1	22	20.8	19.5	18.3	17.1	16	15	14.1	13.2	12.5	11.8	11.1	10.6	10	9.5	9	8.5	8	7.6	7.2	6.8	6.5	6.2	5.9	5.7	5.5	5.4	5.2	5.1	5	4.9	4.7
Djibouti	DJI	Mortality rate, under-5 (per 1,000 live births)	SH.DYN.MORT																	173.2	168.1	163.4	158.8	154.3	149.9	145.7	141.7	137.6	133.6	129.9	126.5	123.3	120.6	117.9	115.8	113.9	112.3	111	109.8	108.4	106.8	105.2	103.3	101.1	98.8	96.4	93.8	91.3	88.7
Dominica	DMA	Mortality rate, under-5 (per 1,000 live births)	SH.DYN.MORT	138	125.6	114.4	104.1	94.8	86.3	78.7	71.7	65.4	59.7	54.5	49.9	45.6	41.9	38.5	35.4	32.7	30.3	28.1	26.2	24.6	23.1	21.8	20.7	19.8	19	18.3	17.7	17.2	16.8	16.5	16.2	16	15.9	15.9	15.9	16	16.1	16.4	16.6	17	17.4	17.8	18.4	19	19.7
Denmark	DNK	Mortality rate, under-5 (per 1,000 live births)	SH.DYN.MORT	25	24.5	23.8	23	22.1	21.1	20	19	18.1	17.4	16.6	15.8	14.9	13.9	13.1	12.3	11.6	11.1	10.6	10.3	10	9.7	9.6	9.5	9.6	9.6	9.7	9.7	9.6	9.4	9	8.4	7.9	7.3	6.9	6.5	6.2	6	5.9	5.8	5.7	5.6	5.5	5.4	5.2	5
Dominican Republic	DOM	Mortality rate, under-5 (per 1,000 live births)	SH.DYN.MORT	147.7	146.4	144.8	142.7	140.4	137.7	135	132.2	129.4	126.5	123.5	120.1	116.6	112.7	108.8	104.8	101	97.2	93.6	90.2	86.9	83.8	80.8	77.9	75.1	72.4	69.8	67.3	64.8	62.4	60	57.7	55.3	53.1	50.9	48.8	46.8	45	43.4	42	40.7	39.6	38.7	37.8	37.1	36.5
Algeria	DZA	Mortality rate, under-5 (per 1,000 live births)	SH.DYN.MORT	240.5	241	242	243.2	244.2	245.3	246.4	246.6	246.1	244.1	240.2	235.2	228.9	221.4	213.1	203.8	194.1	184.1	173.6	162.4	149.6	134.9	118.9	102.6	87.3	74.6	65.2	58.6	54.2	51.3	49.5	48.1	47	45.9	44.8	43.6	42.5	41.6	40.8	40.3	39.7	38.9	37.8	36.5	35.1	33.6
East Asia & Pacific (excluding high income)	EAP	Mortality rate, under-5 (per 1,000 live births)	SH.DYN.MORT																															59.7049	58.5483	57.2305	55.6064	53.8444	52.0174	50.1405	48.1939	46.1779	44.1116	41.8917	39.5596	37.1827	34.8612	33.7153	30.7111
Early-demographic dividend	EAR	Mortality rate, under-5 (per 1,000 live births)	SH.DYN.MORT																															108.893	105.798	102.858	99.9975	97.4862	94.4404	91.2163	88.2545	85.3044	82.0387	78.818	75.7007	72.6035	69.6686	67.2663	64.0595
East Asia & Pacific	EAS	Mortality rate, under-5 (per 1,000 live births)	SH.DYN.MORT																															56.7	55.6	54.2	52.5	50.8	49	47.2	45.4	43.5	41.5	39.4	37.3	35.1	33	31.9	29.1
Europe & Central Asia (excluding high income)	ECA	Mortality rate, under-5 (per 1,000 live births)	SH.DYN.MORT																															46.6766	46.3392	46.3444	46.2069	45.7288	44.8656	43.587	41.9035	39.9761	37.8724	35.6379	33.4213	31.2352	29.1312	27.2238	25.3974
Europe & Central Asia	ECS	Mortality rate, under-5 (per 1,000 live births)	SH.DYN.MORT																															30.7	30.1	29.6	29.1	28.3	27.4	26.4	25.2	23.9	22.7	21.4	20.1	18.9	17.7	16.7	15.7
Ecuador	ECU	Mortality rate, under-5 (per 1,000 live births)	SH.DYN.MORT	175.7	170.4	165.4	160.7	156.3	152.3	148.7	145.6	142.6	139.9	137	133.7	129.9	125.4	120.3	115	109.8	105.1	100.5	96.1	91.6	87.1	82.5	77.9	73.4	69.3	65.6	62.2	59.2	56.3	53.6	51	48.3	45.6	42.9	40.2	37.6	35.1	32.8	30.7	28.9	27.3	25.9	24.8	23.7	22.7
Egypt, Arab Rep.	EGY	Mortality rate, under-5 (per 1,000 live births)	SH.DYN.MORT	316	306.2	296.3	286.4	277.2	268.9	262	256.5	252	248.4	245.1	241.5	237.2	231.7	224.7	216.1	206.7	196.7	186.8	177.2	167.7	158.2	148.5	138.6	128.5	118.6	109.6	101.9	95.4	90	85.5	81.4	77.3	73.1	68.8	64.6	60.4	56.5	52.9	49.6	46.6	43.9	41.5	39.4	37.5	35.8
Euro area	EMU	Mortality rate, under-5 (per 1,000 live births)	SH.DYN.MORT																															9.57855	9.16353	8.74156	8.26192	7.77301	7.30017	6.87782	6.51365	6.23935	6.00018	5.80204	5.57314	5.37498	5.17885	4.99654	4.81681
Eritrea	ERI	Mortality rate, under-5 (per 1,000 live births)	SH.DYN.MORT															215.7	211.1	206.6	202.5	198.7	195.6	192.7	190	187.1	184.2	181.2	177.7	173.8	169.6	164.7	159.1	152.7	145.7	138.1	130.1	122.2	114.4	107.2	100.7	95	89.9	85.4	81.2	77.4	73.9	70.6	67.6
Spain	ESP	Mortality rate, under-5 (per 1,000 live births)	SH.DYN.MORT															23.6	21.8	20.2	18.7	17.3	16	14.9	13.8	13	12.3	11.7	11.2	10.7	10.3	9.9	9.5	9.1	8.7	8.3	7.8	7.4	6.9	6.5	6.1	5.9	5.6	5.4	5.3	5.1	5	4.9	4.7
Estonia	EST	Mortality rate, under-5 (per 1,000 live births)	SH.DYN.MORT																					22.5	21.7	20.9	20.2	19.5	19	18.6	18.3	18	17.8	17.7	17.5	17.3	16.9	16.4	15.6	14.7	13.8	12.8	11.9	10.9	10.1	9.2	8.5	7.8	7.1
Ethiopia	ETH	Mortality rate, under-5 (per 1,000 live births)	SH.DYN.MORT							246.1	245.9	245.3	245	244.8	244.2	243.9	243.5	243.3	243.1	242.6	242.1	241.4	240.2	238.3	235.7	232.4	228.6	224.5	220.4	216.3	212.4	208.4	204.3	199.9	195.2	189.9	184	177.5	170.9	164.4	158.1	152.1	146.2	140.3	134.3	128	121.6	115.2	108.8
European Union	EUU	Mortality rate, under-5 (per 1,000 live births)	SH.DYN.MORT																															12.2525	11.6782	11.1388	10.5526	9.957	9.37298	8.824	8.3248	7.88186	7.47496	7.12941	6.82037	6.5796	6.3552	6.12292	5.88246
Fragile and conflict affected situations	FCS	Mortality rate, under-5 (per 1,000 live births)	SH.DYN.MORT																															168.239	166.461	164.59	162.564	160.284	157.639	154.695	151.407	147.807	144.076	139.867	135.7	131.369	127.039	122.682	118.459
Finland	FIN	Mortality rate, under-5 (per 1,000 live births)	SH.DYN.MORT	26.8	25.2	23.8	22.5	21.3	20.2	19.3	18.4	17.6	16.8	16.1	15.4	14.6	13.9	13.1	12.3	11.5	10.6	9.9	9.2	8.7	8.2	7.9	7.6	7.4	7.3	7.3	7.2	7.1	7	6.7	6.4	6.1	5.8	5.4	5.2	4.9	4.7	4.6	4.4	4.3	4.2	4.1	4	3.9	3.8
Fiji	FJI	Mortality rate, under-5 (per 1,000 live births)	SH.DYN.MORT	77.2	73.9	70.9	68.2	65.8	63.8	62	60.5	59.3	58.3	57.6	57	56.4	55.8	55	53.8	52.4	50.7	48.7	46.5	44.3	42.1	40	38.2	36.5	35	33.7	32.4	31.2	30	28.9	27.8	26.9	26	25.3	24.7	24.2	23.8	23.4	23	22.7	22.5	22.4	22.4	22.6	23
France	FRA	Mortality rate, under-5 (per 1,000 live births)	SH.DYN.MORT	28.5	27	25.7	24.5	23.4	22.3	21.4	20.6	19.9	19.1	18.2	17.4	16.6	16	15.4	14.9	14.5	13.9	13.4	12.8	12.4	11.9	11.5	11.1	10.7	10.4	10.1	9.8	9.6	9.3	9	8.6	8.1	7.5	7	6.5	6.1	5.8	5.6	5.5	5.4	5.2	5.1	4.9	4.7	4.6
Faroe Islands	FRO	Mortality rate, under-5 (per 1,000 live births)	SH.DYN.MORT
Micronesia, Fed. Sts.	FSM	Mortality rate, under-5 (per 1,000 live births)	SH.DYN.MORT																						56.5	57.3	57.9	58.2	58.3	57.8	57.1	56.2	55.4	54.8	54.3	54.1	54.1	54.3	54.5	54.6	54.7	54.3	53.5	52.6	51.5	50.4	49.1	47.6	46.2
Gabon	GAB	Mortality rate, under-5 (per 1,000 live births)	SH.DYN.MORT																			126.6	122.2	117.8	113.6	109.6	106.1	103	100.1	97.8	95.7	94.1	92.9	91.7	90.9	90.1	89.4	88.8	88.3	87.8	87.2	86.5	85.4	84	82.3	80.5	78.6	76.5	74.3
United Kingdom	GBR	Mortality rate, under-5 (per 1,000 live births)	SH.DYN.MORT	26.6	26.1	25.6	24.9	24.2	23.4	22.8	22.2	21.8	21.4	21	20.6	20	19.4	18.7	18	17.2	16.4	15.7	14.9	14.1	13.4	12.7	12.2	11.7	11.4	11.1	10.8	10.4	9.9	9.3	8.7	8.2	7.7	7.4	7.2	7	6.9	6.8	6.7	6.5	6.4	6.3	6.2	6.1	6
Georgia	GEO	Mortality rate, under-5 (per 1,000 live births)	SH.DYN.MORT																70.9	68.3	65.8	63.5	61.2	58.9	56.8	54.8	53.1	51.5	50.3	49.4	48.8	48.4	48	47.7	47.4	47.1	46.6	46	45.2	44	42.6	40.9	38.9	36.6	34.1	31.5	28.8	26.2	23.6
Ghana	GHA	Mortality rate, under-5 (per 1,000 live births)	SH.DYN.MORT	208.8	206.8	205.2	204	203.2	202.8	202.8	202.9	203	202.9	202.3	200.8	198.6	195.4	191.3	186.5	181.3	176.4	172.3	169.1	166.8	165.2	163.7	161.7	158.7	154.7	149.7	144	138.1	132.3	127.2	123	119.8	117.4	115.6	114	112.1	109.8	106.8	103.2	99.4	95.4	91.6	88.2	85.4	82.9
Gibraltar	GIB	Mortality rate, under-5 (per 1,000 live births)	SH.DYN.MORT
Guinea	GIN	Mortality rate, under-5 (per 1,000 live births)	SH.DYN.MORT	345.2	342.8	340.4	337.9	335	332.3	329.5	326.6	323.6	320.6	317.6	314.3	311.1	307.6	304.1	300.2	296.1	291.9	287.3	282.7	277.9	273.2	268.5	264	259.4	254.9	250.5	246.1	241.5	236.5	231.2	225.4	219.1	212.5	205.6	198.7	191.8	185	178.1	171.1	164.3	157.5	151.2	145.2	139.8	135
Gambia, The	GMB	Mortality rate, under-5 (per 1,000 live births)	SH.DYN.MORT	360.3	353.5	347.3	341.1	334.9	328.3	322.2	315.9	310	303.7	297.5	291	284.4	277.8	271.2	264.5	257.9	251.3	245	238.7	232.4	226.1	219.5	212.9	206	199.2	192.4	185.9	179.5	173.3	167.4	161.6	155.9	150.2	144.5	138.9	133.2	127.8	122.5	117.4	112.5	107.8	103.2	98.7	94.4	90.3
Guinea-Bissau	GNB	Mortality rate, under-5 (per 1,000 live births)	SH.DYN.MORT																										242.1	237.8	233.4	229.3	225.2	221.2	216.8	212.4	207.8	203.2	198.3	193.4	188.5	183.4	178.3	173	167.5	161.9	155.9	149.7	143.5
Equatorial Guinea	GNQ	Mortality rate, under-5 (per 1,000 live births)	SH.DYN.MORT																							198	194.1	190.3	187	184.3	182.3	180.5	179.1	177.7	176.5	175.2	173.9	172.7	171.3	169.5	167.1	164	160.4	156.3	152.1	147.7	143.3	138.8	134.3
Greece	GRC	Mortality rate, under-5 (per 1,000 live births)	SH.DYN.MORT	46.1	45.4	44.2	42.4	40.7	39.5	38.7	37.6	35.8	33.6	31.2	29.1	27.9	27.5	27.3	26.5	25.2	23.7	22.4	21	19.5	18.1	17	16.2	15.5	14.7	13.7	12.8	11.9	11.1	10.4	9.8	9.4	9.1	8.8	8.5	8.1	7.7	7.3	6.9	6.4	6	5.6	5.2	4.9	4.6
Grenada	GRD	Mortality rate, under-5 (per 1,000 live births)	SH.DYN.MORT	101.6	93.5	85.7	78.6	72.6	67.9	64.3	61.6	59.5	57.7	56.1	54.4	52.8	51.1	49.4	47.5	45.7	43.8	41.9	39.9	37.9	36	34.1	32.3	30.5	28.9	27.4	26.1	24.8	23.6	22.4	21.2	20.2	19.2	18.4	17.6	17	16.5	16.1	15.8	15.5	15.2	15	14.9	14.7	14.6
Greenland	GRL	Mortality rate, under-5 (per 1,000 live births)	SH.DYN.MORT
Guatemala	GTM	Mortality rate, under-5 (per 1,000 live births)	SH.DYN.MORT	221	215.7	210.6	205.6	200.6	195.6	190.5	185.5	180.5	175.5	170.3	165.3	160.2	155.1	150.1	145.2	140.4	135.6	130.9	126.3	121.7	117.2	112.7	108.4	104.1	99.8	95.6	91.5	87.6	83.8	80.1	76.6	73.2	70	66.9	64	61.3	58.8	56.4	54.1	51.9	49.9	47.9	46	44.3	42.5
Guam	GUM	Mortality rate, under-5 (per 1,000 live births)	SH.DYN.MORT
Guyana	GUY	Mortality rate, under-5 (per 1,000 live births)	SH.DYN.MORT	92.2	88.3	85	82.2	79.9	78.1	76.7	75.5	74.7	74.1	73.7	73.4	73.2	73	72.8	72.5	72.1	71.6	71.1	70.5	69.9	69.3	68.6	67.8	67	66.2	65.3	64.2	62.9	61.5	60.1	58.5	56.9	55.3	53.8	52.4	51.1	49.9	48.7	47.5	46.3	45.2	44.1	43.1	42.2	41.3
High income	HIC	Mortality rate, under-5 (per 1,000 live births)	SH.DYN.MORT																															13	12.4	11.7	11.1	10.6	10.1	9.6	9.2	8.8	8.5	8.2	7.9	7.7	7.5	7.3	7.1
Hong Kong SAR, China	HKG	Mortality rate, under-5 (per 1,000 live births)	SH.DYN.MORT
Honduras	HND	Mortality rate, under-5 (per 1,000 live births)	SH.DYN.MORT	208.1	201.1	194.5	188	181.7	175.5	169.4	163.3	157.3	151.5	145.8	140.2	134.7	129.3	124	118.8	113.7	108.8	104	99.3	94.7	90.3	86	81.9	77.9	74.1	70.5	67.1	63.9	60.9	58	55.3	52.9	50.5	48.3	46.3	44.3	42.4	58.3	38.8	37	35.3	33.7	32.1	30.6	29.2
Heavily indebted poor countries (HIPC)	HPC	Mortality rate, under-5 (per 1,000 live births)	SH.DYN.MORT																															180.606	177.695	174.776	171.901	170.161	166.205	161.686	158.139	154.457	149.199	144.039	138.636	133.006	127.379	121.864	116.602
Croatia	HRV	Mortality rate, under-5 (per 1,000 live births)	SH.DYN.MORT																						23.6	22.1	20.8	19.5	18.2	17	15.8	14.7	13.7	12.8	12	11.4	10.8	10.4	10	9.6	9.3	8.9	8.6	8.3	8	7.7	7.4	7	6.7
Haiti	HTI	Mortality rate, under-5 (per 1,000 live births)	SH.DYN.MORT	285.3	281	276.7	272.6	268.2	264.1	259.8	255.2	250.6	245.8	241	236.1	231	225.8	220.4	214.9	209.5	204.3	199.1	194.1	189.1	184.2	179.4	174.7	170	165.4	161.1	156.8	152.7	148.7	144.6	140.5	136.4	132.3	128.1	123.8	119.6	115.4	111.3	107.4	103.7	100.3	97.2	94.4	91.8	89.5
Hungary	HUN	Mortality rate, under-5 (per 1,000 live births)	SH.DYN.MORT	53.9	51.4	49.4	47.6	45.9	44.5	43.2	42	40.9	39.8	38.7	38	38	38.5	38.2	35.8	32.2	29	26.9	25.3	23.8	22.4	21.8	21.9	22.1	21.7	20.7	19.6	18.5	17.7	17.2	16.7	15.8	14.5	13.3	12.4	11.9	11.5	11.1	10.7	10.1	9.5	8.9	8.4	7.9	7.5
IBRD only	IBD	Mortality rate, under-5 (per 1,000 live births)	SH.DYN.MORT																															78.0637	76.4303	74.8312	73.079	71.2091	69.2461	67.1557	64.9583	62.6913	60.4365	58.0219	55.6059	53.1423	50.7469	48.8381	46.0913
IDA & IBRD total	IBT	Mortality rate, under-5 (per 1,000 live births)	SH.DYN.MORT																															101.486	100.246	99.0532	97.7344	96.4255	94.6222	92.5229	90.3882	88.0994	85.4823	82.7067	79.848	76.8821	73.9528	71.3469	68.2464
IDA total	IDA	Mortality rate, under-5 (per 1,000 live births)	SH.DYN.MORT																															161.644	159.261	156.88	154.505	152.569	149.45	145.913	142.671	139.226	134.893	130.529	126.04	121.436	116.899	112.459	108.205
IDA blend	IDB	Mortality rate, under-5 (per 1,000 live births)	SH.DYN.MORT																															153.876	153.195	152.494	151.697	150.605	149.099	147.152	144.667	141.782	138.507	134.99	131.419	127.748	124.148	120.574	117.105
Indonesia	IDN	Mortality rate, under-5 (per 1,000 live births)	SH.DYN.MORT	223.1	217.2	211.6	206.1	200.5	194.8	189.1	183.3	177.5	171.7	166	160.5	155.2	150.1	145.2	140.5	136.2	132	128.1	124.3	120.6	116.9	113.3	109.6	106	102.4	98.8	95.2	91.5	87.7	84	80.2	76.5	72.9	69.5	66.2	63.1	60.1	57.3	54.7	52.2	49.9	47.6	45.5	49.6	41.7
IDA only	IDX	Mortality rate, under-5 (per 1,000 live births)	SH.DYN.MORT																															165.541	162.307	159.081	155.913	153.553	149.626	145.295	141.677	137.955	133.097	128.314	123.367	118.295	113.283	108.4	103.738
Isle of Man	IMN	Mortality rate, under-5 (per 1,000 live births)	SH.DYN.MORT
India	IND	Mortality rate, under-5 (per 1,000 live births)	SH.DYN.MORT	241.4	238.1	234.9	231.7	228.8	226.1	223.5	221.1	218.4	215.8	213	209.9	206.6	202.9	199	194.5	189.6	184.4	178.9	173.3	167.9	162.8	158	153.6	149.5	145.6	141.7	137.8	133.8	130	126.2	122.7	119.4	116.1	112.8	109.5	106.1	102.6	99	95.4	91.8	88.2	84.6	81.2	77.8	74.5
Not classified	INX	Mortality rate, under-5 (per 1,000 live births)	SH.DYN.MORT
Ireland	IRL	Mortality rate, under-5 (per 1,000 live births)	SH.DYN.MORT	35.3	33.8	32.5	31.3	30	28.6	27.1	25.5	24.1	23	22.2	21.7	21.4	21.1	20.6	20	19.1	18.1	16.9	15.5	14.3	13.2	12.4	11.7	11.1	10.7	10.4	10.2	9.9	9.6	9.2	8.7	8.1	7.7	7.4	7.3	7.3	7.3	7.3	7.3	7.1	6.9	6.5	6	5.6	5.2
Iran, Islamic Rep.	IRN	Mortality rate, under-5 (per 1,000 live births)	SH.DYN.MORT												184.6	176	167.7	159.4	151	142.2	133.5	124.4	115.5	106.9	99	91.8	85.5	80	75.1	70.7	66.6	62.8	59.3	56.1	53.2	50.7	48.4	46.3	44.3	42.3	40.3	38.3	36.3	34.3	32.4	30.6	28.9	27.3	25.9
Iraq	IRQ	Mortality rate, under-5 (per 1,000 live births)	SH.DYN.MORT	192	181	171	161.7	153	145.2	137.9	131.1	124.8	118.9	113.4	108.2	103.3	98.6	94.1	89.8	85.7	81.9	78.4	75.2	72.2	69.5	67	64.8	62.7	60.7	59	57.4	55.9	54.6	53.5	52.4	51.4	50.4	49.5	48.6	47.7	46.8	45.8	44.9	44	43.1	42.2	41.4	40.5	39.6
Iceland	ISL	Mortality rate, under-5 (per 1,000 live births)	SH.DYN.MORT	21.5	21.1	20.7	20.2	19.7	19.1	18.5	17.9	17.2	16.6	16	15.4	14.7	14.1	13.5	12.8	12.1	11.5	10.8	10.2	9.6	9.1	8.7	8.3	7.9	7.6	7.4	7.1	6.9	6.7	6.5	6.3	6	5.8	5.5	5.2	5	4.7	4.5	4.2	4	3.8	3.6	3.5	3.3	3.2
Israel	ISR	Mortality rate, under-5 (per 1,000 live births)	SH.DYN.MORT	42	39.6	37.3	35.3	33.6	32.2	31.1	30.3	29.6	29.1	28.6	28.1	27.7	27.2	26.4	25.3	23.7	21.9	20.4	19.1	18.1	17.3	16.6	15.9	15.2	14.4	13.7	13	12.5	12.1	11.6	11.1	10.5	9.9	9.2	8.6	8.2	7.8	7.5	7.2	6.9	6.6	6.4	6.1	5.8	5.6
Italy	ITA	Mortality rate, under-5 (per 1,000 live births)	SH.DYN.MORT	51.9	49.8	47.6	45.4	43.2	41.1	39.3	37.8	36.4	35.1	33.5	31.8	29.8	27.6	25.3	23.1	21.1	19.5	18.2	17	16.1	15.2	14.3	13.5	12.7	12	11.4	10.8	10.4	10	9.7	9.3	8.9	8.5	8	7.5	7	6.6	6.2	5.9	5.6	5.3	5	4.8	4.6	4.5
Jamaica	JAM	Mortality rate, under-5 (per 1,000 live births)	SH.DYN.MORT	82.9	79.4	76.1	73.2	70.5	68	65.7	63.5	61.3	59.2	57.1	55	52.9	51	49.2	47.5	46	44.5	43.2	41.9	40.6	39.5	38.3	37.2	36.2	35.2	34.1	33.2	32.2	31.3	30.3	29.4	28.5	27.6	26.7	25.8	25	24.2	23.4	22.7	22	21.4	20.9	20.5	20.1	19.8
Jordan	JOR	Mortality rate, under-5 (per 1,000 live births)	SH.DYN.MORT	155.6	146.6	138.2	130.3	123.1	116.4	110.2	104.4	99.1	94.1	89.5	85.1	80.9	77.1	73.4	69.9	66.6	63.5	60.5	57.8	55.1	52.6	50.3	48	45.9	43.9	42	40.3	38.7	37.3	36	34.8	33.7	32.7	31.7	30.8	30	29.2	28.4	27.6	26.9	26.1	25.4	24.7	24	23.3
Japan	JPN	Mortality rate, under-5 (per 1,000 live births)	SH.DYN.MORT	39.7	36.2	32.9	29.8	27	24.6	22.6	21	19.6	18.5	17.5	16.5	15.7	14.8	14.1	13.3	12.5	11.8	11.1	10.5	9.9	9.3	8.8	8.3	7.9	7.5	7.1	6.8	6.6	6.4	6.3	6.2	6.1	6	5.9	5.7	5.5	5.2	5	4.7	4.5	4.3	4.1	4	3.9	3.7
Kazakhstan	KAZ	Mortality rate, under-5 (per 1,000 live births)	SH.DYN.MORT												84.9	82.8	80.8	79.1	77.5	76.2	75.1	73.8	72.3	70.6	68.5	66.1	63.8	61.7	59.5	57.5	55.6	53.9	52.6	51.8	51.6	51.9	52.5	52.9	52.8	51.7	49.7	47.3	44.8	42.2	39.7	37.3	35.1	33.1	31
Kenya	KEN	Mortality rate, under-5 (per 1,000 live births)	SH.DYN.MORT	198.1	190	182.8	176.7	171.5	167.4	163.9	160.7	157.4	154.1	150.8	147.3	143.7	139.9	135.9	131.7	127.3	123	118.7	114.5	110.6	107.1	103.8	101.1	98.8	97.2	96.3	96.3	97.2	99	101.5	104.3	107.2	109.4	110.8	111	110.1	108.2	105.5	102.3	98.5	94.2	89.9	85.5	81.1	76.5
Kyrgyz Republic	KGZ	Mortality rate, under-5 (per 1,000 live births)	SH.DYN.MORT																113.4	110.8	108.4	105.5	102.6	99.5	96	92.1	88.1	83.9	79.6	75.5	71.7	68.6	66.3	65	64.7	65	64.9	64.1	62.5	60.1	57.5	54.7	52.2	49.7	47.4	45.1	43.1	41.1	39.3
Cambodia	KHM	Mortality rate, under-5 (per 1,000 live births)	SH.DYN.MORT																307.8	284.3	260.2	233.6	206.1	180	157.3	139.9	129	122.9	119.6	117.6	116.6	116.1	116	115.9	115.9	116.2	117	118	119.1	119.8	119.6	117.6	113.5	106.3	96.7	86.7	77.9	70.8	64.8
Kiribati	KIR	Mortality rate, under-5 (per 1,000 live births)	SH.DYN.MORT				179.9	172.8	165.9	159.6	153.7	148.4	143.4	139.1	135.1	131.7	129	126.9	125.2	123.8	122.9	122.2	121.8	121.2	120.5	119.6	118.2	116.5	114.2	111.1	107.7	103.7	99.5	95.5	91.7	88.6	85.9	83.6	81.5	79.4	77.3	75.3	73.1	71	69.1	67.5	66.4	65.9	65.8
St. Kitts and Nevis	KNA	Mortality rate, under-5 (per 1,000 live births)	SH.DYN.MORT													68.5	65.8	63.4	61.1	59	57	54.9	52.6	50.2	47.6	44.9	42.2	39.7	37.5	35.5	33.9	32.5	31.4	30.5	29.8	29.3	28.8	28.4	27.9	27.3	26.6	25.8	24.8	23.8	22.7	21.6	20.7	19.8	19.1
Korea, Rep.	KOR	Mortality rate, under-5 (per 1,000 live births)	SH.DYN.MORT	112.2	106.6	101.7	96.8	92	87	81.8	76.5	71.1	66	61.2	57	53.3	50.4	47.9	45.7	43.8	41.9	40	38	35.8	33.5	31.1	28.8	26.5	24.2	22.1	20.1	18.3	16.8	15.4	14.2	13.1	12.1	11.2	10.4	9.7	9	8.4	8	7.5	7.1	6.8	6.4	6	5.6
Kuwait	KWT	Mortality rate, under-5 (per 1,000 live births)	SH.DYN.MORT	141.3	131.8	122.9	114.3	106.4	98.6	91.7	85.3	79.6	74.6	70	65.7	61.8	58.1	54.6	51.2	48	44.8	41.8	38.9	36	33	30	27.2	24.8	23	21.6	20.5	19.5	18.5	17.5	19.2	15.8	15.2	14.7	14.3	13.9	13.5	13	12.7	12.4	12.1	11.9	11.8	11.6	11.4
Latin America & Caribbean (excluding high income)	LAC	Mortality rate, under-5 (per 1,000 live births)	SH.DYN.MORT																															57.107	54.663	52.1781	49.6965	47.2328	44.7999	42.4825	40.2679	38.6195	36.2475	34.3668	32.6695	31.0572	29.5497	28.1593	26.8867
Lao PDR	LAO	Mortality rate, under-5 (per 1,000 live births)	SH.DYN.MORT																			217	210.9	205.2	199.5	194	188.7	183.5	178.4	173.4	168.3	163.3	158.1	153	147.7	142.6	137.6	132.8	128	123.4	119	114.7	110.5	106.4	102.3	98.2	94.2	90.1	86.2
Lebanon	LBN	Mortality rate, under-5 (per 1,000 live births)	SH.DYN.MORT	75.7	73.6	71.5	69.6	67.9	66.4	65.2	64	62.9	62	61.2	60.4	59.6	58.8	57.9	56.9	55.7	54.4	53	51.5	49.9	48.2	46.4	44.5	42.6	40.7	38.9	37.1	35.4	33.7	32.1	30.6	29.2	27.9	26.6	25.4	24.2	23.1	22	20.9	19.8	18.6	17.5	16.3	15.2	14.1
Liberia	LBR	Mortality rate, under-5 (per 1,000 live births)	SH.DYN.MORT	310.3	310.5	310.4	309.1	307.3	304.7	301.7	297.9	293.6	288.8	284	279.2	274.7	270.4	265.8	261.2	257.1	253.4	249.7	246.1	242.8	239.9	237.6	236.4	236.3	238.2	241.7	246.7	252.7	258.2	262.6	264.6	263.7	260.2	254.1	245.9	236.2	225.3	213.4	201	188	175.1	162.3	150.1	138.9	129.1
Libya	LBY	Mortality rate, under-5 (per 1,000 live births)	SH.DYN.MORT	278.4	260.3	243.2	227.4	212.1	197.5	183.8	170.6	158.3	146.7	135.9	125.8	116.9	108.6	101.2	94.6	88.7	83.4	78.7	74.4	70.5	66.9	63.5	60.3	57.3	54.4	51.6	48.9	46.4	44	41.7	39.6	37.7	35.9	34.5	33.1	31.9	30.8	29.8	28.9	28.1	27.3	26.4	25.5	24.4	23.1
St. Lucia	LCA	Mortality rate, under-5 (per 1,000 live births)	SH.DYN.MORT	163.9	155.8	146.8	137.1	127.2	117.3	107.6	98.4	89.6	81.5	74.1	67.4	61.4	56	51.2	47	43.4	40.1	37.3	34.9	32.8	30.9	29.4	28	26.8	25.7	24.7	23.9	23.1	22.5	21.8	21.3	20.8	20.3	19.9	19.6	19.3	19	18.8	18.6	18.5	18.4	18.4	18.4	18.5	18.6
Latin America & Caribbean	LCN	Mortality rate, under-5 (per 1,000 live births)	SH.DYN.MORT																															54.6	52.3	49.9	47.6	45.2	43	40.8	38.7	37.1	35.1	33.1	31.5	29.9	28.5	27.2	26
Least developed countries: UN classification	LDC	Mortality rate, under-5 (per 1,000 live births)	SH.DYN.MORT																															174.316	170.922	167.495	164.143	161.673	157.554	153.018	149.244	145.175	140.274	135.255	130.068	124.729	119.431	114.23	109.241
Low income	LIC	Mortality rate, under-5 (per 1,000 live births)	SH.DYN.MORT																															182.5	179.5	176.4	173.4	171.8	167.3	162.3	158.5	154.3	148.9	143.6	138.1	132.5	126.9	121.4	116.2
Liechtenstein	LIE	Mortality rate, under-5 (per 1,000 live births)	SH.DYN.MORT
Sri Lanka	LKA	Mortality rate, under-5 (per 1,000 live births)	SH.DYN.MORT	94	89.8	86.9	84.8	82.8	80.7	78.2	75.4	73.1	71.4	70.1	69.2	68.5	67.5	66	63.9	61.1	57.6	53.7	49.8	46.2	43	40.1	36.9	33.5	30.1	27	24.6	22.9	22.2	21.9	21.8	21.6	21.2	20.7	20	19.3	18.6	17.9	17.2	16.5	16	15.5	15.1	29.1	14.2
Lower middle income	LMC	Mortality rate, under-5 (per 1,000 live births)	SH.DYN.MORT																															124.3	121.7	119.3	116.9	114.5	112.1	109.4	106.6	103.7	100.5	97.2	93.9	90.5	87.2	84.1	80.9
Low & middle income	LMY	Mortality rate, under-5 (per 1,000 live births)	SH.DYN.MORT																															102.124	100.894	99.7125	98.404	97.1032	95.2983	93.1881	91.0328	88.7138	86.0316	83.2366	80.3348	77.3307	74.3714	71.747	68.6313
Lesotho	LSO	Mortality rate, under-5 (per 1,000 live births)	SH.DYN.MORT	186.9	186.2	186.4	187.2	188	188.5	188.3	187.1	185	182	178.4	174.4	170.4	166	161	155.5	149.4	143.1	136.5	129.8	123.3	117	111.1	105.6	100.7	96.6	93	90.1	87.8	86.1	85.2	85	85.8	87.3	89.5	92.2	94.8	98	101	103.9	106.8	109.3	110.6	111.8	112.7	113.3
Late-demographic dividend	LTE	Mortality rate, under-5 (per 1,000 live births)	SH.DYN.MORT																															50.2267	49.2676	48.1256	46.6687	45.034	43.312	41.5175	39.6414	37.6851	35.6678	33.5112	31.2731	29.0162	26.8201	24.9856	22.9713
Lithuania	LTU	Mortality rate, under-5 (per 1,000 live births)	SH.DYN.MORT								27.4	26.5	24.7	22.7	21.6	21.2	21.4	22	22.5	22.7	22.4	21.9	21.1	20.4	19.7	19.2	18.8	18.2	17.4	16.3	15.1	14.4	14.3	15	16.4	17.9	18.2	16.9	15	13.4	12.3	11.6	11.1	10.7	10.3	9.9	9.5	9.3	9
Luxembourg	LUX	Mortality rate, under-5 (per 1,000 live births)	SH.DYN.MORT	37.7	35.7	33.8	32	30.3	28.8	27.4	26.1	24.8	23.6	22.3	21.1	19.9	18.8	17.7	16.7	15.8	15.1	14.4	13.9	13.4	12.9	12.5	12	11.6	11.1	10.7	10.2	9.7	9.2	8.7	8.2	7.7	7.2	6.7	6.3	5.9	5.5	5.2	4.9	4.7	4.4	4.2	4	3.8	3.6
Latvia	LVA	Mortality rate, under-5 (per 1,000 live births)	SH.DYN.MORT																				20.8	20.7	20.6	20.3	19.7	18.7	17.5	16.4	15.5	15.2	15.8	17	18.4	19.3	19.9	20	19.8	19	17.9	16.6	15.4	14.2	13.3	12.6	11.9	11.2	10.5
Macao SAR, China	MAC	Mortality rate, under-5 (per 1,000 live births)	SH.DYN.MORT
St. Martin (French part)	MAF	Mortality rate, under-5 (per 1,000 live births)	SH.DYN.MORT
Morocco	MAR	Mortality rate, under-5 (per 1,000 live births)	SH.DYN.MORT	238.3	233.4	228.3	223.2	218	212.6	207.2	201.9	196.8	191.9	187.5	183.1	178.9	174.6	170	164.7	158.9	152.6	145.9	139.1	132.3	125.8	119.4	113.2	107.3	101.7	96.5	91.6	87.1	83	79.1	75.5	72.1	68.8	65.6	62.5	59.6	56.8	54.2	51.7	49.4	47.2	45.2	43.2	41.4	39.6
Monaco	MCO	Mortality rate, under-5 (per 1,000 live births)	SH.DYN.MORT																										9.7	9.3	8.9	8.5	8.1	7.8	7.4	7.1	6.8	6.5	6.2	6	5.8	5.5	5.3	5.2	5	4.9	4.7	4.6	4.5
Moldova	MDA	Mortality rate, under-5 (per 1,000 live births)	SH.DYN.MORT												64.1	62.3	60.7	59	57.3	55.5	53.9	52.4	51	49.7	48.3	46.6	44.6	42.5	40.3	38.2	36.3	34.7	33.7	33.2	33.6	34.5	35.9	37.3	38.3	38.6	38	36.5	34.2	31.4	28.4	25.5	23	21.1	19.7
Madagascar	MDG	Mortality rate, under-5 (per 1,000 live births)	SH.DYN.MORT									145.8	147.7	149.6	151.7	153.9	156.3	158.9	161.5	163.9	166.1	168.2	170.3	172.6	175	177.2	178.7	179.1	178.2	175.9	172.3	167.8	162.7	157.3	152.2	147.3	142.4	137.8	132.9	127.8	122.5	117.1	111.8	106.5	101.6	97	92.5	88.4	84.4
Maldives	MDV	Mortality rate, under-5 (per 1,000 live births)	SH.DYN.MORT						304.5	295.3	286	276.9	267.6	257.6	247.3	236.2	224.3	212.2	200.3	188.8	178.1	168	158.6	149.8	141.6	134	126.9	120	113.5	107.4	101.5	96	90.8	85.8	81.1	76.4	71.7	67	62.3	57.6	52.8	48.1	43.4	38.9	34.5	30.5	27	26.9	21.3
Middle East & North Africa	MEA	Mortality rate, under-5 (per 1,000 live births)	SH.DYN.MORT																															65	62.3	59.8	57.5	55.1	52.8	50.6	48.4	46.3	44.3	42.3	40.4	38.5	36.8	35.2	33.6
Mexico	MEX	Mortality rate, under-5 (per 1,000 live births)	SH.DYN.MORT	155.8	149.3	143.3	137.9	132.7	127.9	123.4	119.1	114.8	110.7	106.7	102.8	99	95.4	91.8	88.3	84.9	81.6	78.3	75	71.8	68.6	65.5	62.5	59.7	57.1	54.5	52.1	49.7	47.5	45.3	43.2	41.2	39.3	37.5	35.7	34.1	32.5	31	29.6	28.2	27	25.8	24.7	23.7	22.8
Marshall Islands	MHL	Mortality rate, under-5 (per 1,000 live births)	SH.DYN.MORT	121.1	115.6	110.3	105.5	101	97	93.2	89.5	86.1	82.6	79.4	76.6	74	71.9	70.4	69.3	68.6	67.9	67.2	66.4	65.4	64.3	63	61.5	60	58.3	56.7	54.9	53.1	51.2	49.3	47.3	45.5	43.8	42.5	41.6	41.1	40.9	40.9	40.9	40.9	40.9	40.7	40.5	40.2	40
Middle income	MIC	Mortality rate, under-5 (per 1,000 live births)	SH.DYN.MORT																															92.3329	90.9623	89.6498	88.2016	86.5938	84.8201	82.8388	80.6583	78.3718	75.88	73.2861	70.6174	67.8853	65.2243	62.9598	60.0916
North Macedonia	MKD	Mortality rate, under-5 (per 1,000 live births)	SH.DYN.MORT																						56.6	55	53.1	50.9	49.2	48.5	47.6	44.6	39.8	35.7	34.2	33.8	31.9	28	24.1	21.4	19.7	18.3	17	15.8	15	14.5	14.2	14	13.7
Mali	MLI	Mortality rate, under-5 (per 1,000 live births)	SH.DYN.MORT				420.6	413.5	406.5	399.9	393.4	387.3	381.4	375.8	370	363.7	356.9	349.5	341.5	333.2	324.8	316.4	307.9	299.8	291.5	283.4	275.4	267.6	260.2	253.1	246.5	240.5	235	230	225.5	221.6	218.1	214.8	211.3	207.6	203.5	198.7	193.3	187.2	180.9	174.5	168.2	162.1	156.3
Malta	MLT	Mortality rate, under-5 (per 1,000 live births)	SH.DYN.MORT	40.3	38.2	36.8	35.7	34.7	33.8	32.8	31.7	30.5	29.2	27.9	26.5	25.2	23.9	22.6	21.4	20.3	19.3	18.4	17.6	16.9	16.2	15.7	15.1	14.5	13.9	13.3	12.8	12.3	11.8	11.4	11	10.6	10.2	9.8	9.4	9	8.6	8.2	7.9	7.6	7.3	7.1	7	6.9	6.8
Myanmar	MMR	Mortality rate, under-5 (per 1,000 live births)	SH.DYN.MORT									180.4	177.1	173.8	170.4	167	163.6	160.1	156.7	153.2	149.5	146.1	142.9	139.8	136.9	134.1	131.4	128.9	126.6	124.3	121.9	119.6	117.1	114.6	112	109.3	106.6	104	101.3	98.8	96.3	93.8	91.4	89	86.6	84.3	81.8	79.3	76.7
Middle East & North Africa (excluding high income)	MNA	Mortality rate, under-5 (per 1,000 live births)	SH.DYN.MORT																															68.3068	65.6783	63.2421	60.8637	58.5393	56.2499	53.9651	51.7497	49.5406	47.4101	45.3332	43.3031	41.3515	39.5105	37.7575	36.1121
Montenegro	MNE	Mortality rate, under-5 (per 1,000 live births)	SH.DYN.MORT																									27.3	24.8	22.5	20.5	18.9	17.5	16.5	15.8	15.4	15.2	15.1	15.1	15.1	15	14.9	14.6	14.2	13.7	13	12.3	11.5	10.7
Mongolia	MNG	Mortality rate, under-5 (per 1,000 live births)	SH.DYN.MORT																			172	166	160.4	155.1	149.9	144.8	139.9	134.5	129	123.5	118.1	112.9	108.1	103.7	99.6	95.7	91.9	88.1	84	79.6	75	70.3	65.5	60.7	56.1	51.8	47.7	44.1
Northern Mariana Islands	MNP	Mortality rate, under-5 (per 1,000 live births)	SH.DYN.MORT
Mozambique	MOZ	Mortality rate, under-5 (per 1,000 live births)	SH.DYN.MORT					272.2	273.5	274.9	276	276.1	276.1	275.8	275.2	274.3	273.2	271.8	270.5	269.2	267.9	267.1	266.5	266.1	265.6	264.7	263.3	261.1	258.3	255.3	252.2	249.3	246.2	243.1	240	236.2	231.5	225.6	218.5	210	200.4	189.9	179.6	169.7	160.6	152.2	144.7	138	131.9
Mauritania	MRT	Mortality rate, under-5 (per 1,000 live births)	SH.DYN.MORT	251.3	244.7	238	231.6	225.2	218.9	212.6	206.5	200.7	195.9	192.6	190.7	189.6	189.1	188	185.9	182.8	178.8	174.1	169.4	164.8	160	155.4	150.4	145	139.3	133.6	128.4	123.9	120.3	117.7	115.7	114.5	113.7	113.4	113.3	113.3	113.3	113.2	113	112.7	112.3	111.8	111.2	110.1	108.6
Mauritius	MUS	Mortality rate, under-5 (per 1,000 live births)	SH.DYN.MORT	104.3	98.7	92.5	87.1	84	84.8	90.9	98	97.5	87.5	78.4	77.7	81.8	81.8	73.6	63.1	55.3	50.3	46.7	43.9	41	37.4	33.8	31.1	29.5	28.8	28.7	28.5	27.3	25.2	23	21.6	21.1	21.2	21.7	22.3	22.7	22.6	21.8	20.4	18.8	17.5	16.6	16	15.7	15.6
Malawi	MWI	Mortality rate, under-5 (per 1,000 live births)	SH.DYN.MORT						353	351.2	349.4	347.5	344.7	341.3	336.4	329.9	322.2	313.5	304.3	294.9	285.2	275	264.5	255.9	248.6	244.4	244	247.1	251.4	254.5	255.5	253.5	248.9	242.8	235.4	227.8	220.2	212.8	206.3	201.4	197	191.3	183.4	172.6	159	144.3	130.5	118.8	109.7
Malaysia	MYS	Mortality rate, under-5 (per 1,000 live births)	SH.DYN.MORT	92.6	86.3	80.5	75.3	70.6	66.5	63	60	57.4	55.2	53.3	51.3	49.4	47.2	44.9	42.4	39.9	37.3	34.9	32.5	30.2	28.2	26.2	24.5	23	21.6	20.3	19.2	18.2	17.4	16.6	15.8	15.1	14.4	13.9	13.4	12.9	12.4	11.7	11	10.2	9.5	8.9	8.5	8.3	8.2
North America	NAC	Mortality rate, under-5 (per 1,000 live births)	SH.DYN.MORT																															11	10.6	10.2	9.9	9.6	9.2	9	8.7	8.6	8.4	8.3	8.2	8.1	8	7.9	7.8
Namibia	NAM	Mortality rate, under-5 (per 1,000 live births)	SH.DYN.MORT								94.7	95.2	95.5	96	96.4	96.9	97.6	98.3	99.2	100.1	100.8	101.3	101.4	100.8	99.4	97.3	94.4	91	87.3	83.7	80.3	77.3	74.6	72.3	70.5	69.3	68.9	69.3	70.6	72.1	73.6	74.8	75.4	75.4	74.9	74.3	74	73.7	70.2
New Caledonia	NCL	Mortality rate, under-5 (per 1,000 live births)	SH.DYN.MORT
Niger	NER	Mortality rate, under-5 (per 1,000 live births)	SH.DYN.MORT								313	317.2	321.3	325.7	330.2	334	336.7	337.6	336.9	334.2	330.2	325.7	321.6	319.1	318.8	320.9	324.7	329.3	333.5	336.5	337.4	336.2	333.3	328.6	322.2	313.8	303.5	291.7	278.5	265.8	254.1	243.8	234.2	224.8	215.2	204.6	193.2	181.7	170.3
Nigeria	NGA	Mortality rate, under-5 (per 1,000 live births)	SH.DYN.MORT					323.3	316.2	309.2	302.4	295.8	288.9	281.4	273.8	265.7	257.4	249.3	241.5	234	227.2	221.1	215.9	211.8	208.7	206.9	206.2	206.3	206.9	207.8	208.7	209.4	209.7	209.5	209	208.3	207.4	206.1	204.1	201.4	197.8	193.5	188.5	183.1	177.7	172	166.4	160.8	155.5
Nicaragua	NIC	Mortality rate, under-5 (per 1,000 live births)	SH.DYN.MORT	197.8	195.7	193.5	191.3	189.1	186.3	183.5	180.6	177.4	173.8	170	165.7	160.8	155.5	149.6	143.1	136.2	129	121.7	114.6	107.8	101.5	95.9	90.7	86.2	82.2	78.7	75.5	72.4	69.5	66.5	63.4	60.3	57.2	54.2	51.2	48.4	45.7	48.9	40.7	38.5	36.4	34.6	32.9	31.3	29.9
Netherlands	NLD	Mortality rate, under-5 (per 1,000 live births)	SH.DYN.MORT	20.8	20.3	19.7	19.2	18.8	18.3	17.9	17.4	16.9	16.4	15.8	15.3	14.7	14.1	13.6	13.1	12.6	12.1	11.6	11.2	10.9	10.6	10.4	10.2	9.9	9.7	9.5	9.2	8.9	8.6	8.3	8	7.7	7.4	7.1	6.9	6.7	6.5	6.4	6.3	6.2	6.1	5.9	5.7	5.5	5.3
Norway	NOR	Mortality rate, under-5 (per 1,000 live births)	SH.DYN.MORT	22.6	22.1	21.6	21	20.4	19.7	19	18.2	17.5	16.9	16.2	15.6	15	14.3	13.6	12.9	12.2	11.5	10.9	10.4	10.1	9.9	9.9	10	10.1	10.2	10.2	10.1	9.8	9.3	8.7	7.9	7.2	6.6	6.1	5.7	5.4	5.2	5.1	5	4.9	4.7	4.6	4.4	4.2	4.1
Nepal	NPL	Mortality rate, under-5 (per 1,000 live births)	SH.DYN.MORT	322.6	318.6	314	308.5	302.5	296.1	289.8	283	276.6	270.4	264.6	258.9	253.5	248.2	242.8	237.5	232	226.4	220.3	214.2	207.8	201.3	194.9	188.4	181.9	175.2	168.4	161.3	154.2	146.9	139.8	132.7	126	119.4	113.2	107.2	101.6	96.1	90.8	85.8	81	76.5	72.2	68.2	64.5	61
Nauru	NRU	Mortality rate, under-5 (per 1,000 live births)	SH.DYN.MORT																										74.1	70.8	68	65.3	62.7	60.3	57.8	55.5	53.2	51.2	49.3	47.5	45.7	44.2	42.7	41.5	40.5	39.6	39.1	38.7	38.7
New Zealand	NZL	Mortality rate, under-5 (per 1,000 live births)	SH.DYN.MORT	27.9	26.9	25.8	24.7	23.8	23.1	22.5	22	21.6	21.2	20.8	20.3	19.8	19.4	18.9	18.3	17.7	17.1	16.6	16.1	15.6	15.2	14.8	14.5	14.1	13.8	13.4	12.9	12.4	11.8	11.2	10.6	10	9.5	9.1	8.7	8.4	8.1	7.8	7.6	7.4	7.2	7	6.9	6.7	6.6
OECD members	OED	Mortality rate, under-5 (per 1,000 live births)	SH.DYN.MORT																															21.9702	20.9652	19.9916	19.0486	18.1756	17.3277	16.5351	15.747	15.0606	14.3903	13.7154	13.1108	12.5205	11.9589	11.4683	10.9779
Oman	OMN	Mortality rate, under-5 (per 1,000 live births)	SH.DYN.MORT			339.5	324.7	309.8	296.1	282.5	269	255.6	242	229	216.2	203.4	191.1	178.9	166.9	154.9	143.1	131.6	120.4	109.7	99.6	89.9	80.8	72.4	64.9	58.2	52.4	47.3	42.7	38.7	35.1	31.8	28.9	26.3	24.1	22.1	20.4	18.9	17.6	16.4	15.4	14.6	13.8	13.3	12.8
Other small states	OSS	Mortality rate, under-5 (per 1,000 live births)	SH.DYN.MORT																															95.953	94.5965	93.6739	93.0998	92.7893	92.6443	91.93	91.4964	90.7862	89.7256	88.4346	86.7333	84.7267	82.6634	80.4659	77.6318
Pakistan	PAK	Mortality rate, under-5 (per 1,000 live births)	SH.DYN.MORT	252.4	243.4	234.7	226.7	219.4	212.7	207	201.9	197.5	193.6	190	186.6	183.4	180.5	177.8	175.4	173.1	171	168.9	166.8	164.7	162.5	160.3	157.9	155.5	152.8	150.2	147.5	144.8	142.2	139.5	136.7	133.7	130.7	127.5	124.2	120.8	117.3	113.9	110.6	107.5	104.7	102.2	100	98	96.1
Panama	PAN	Mortality rate, under-5 (per 1,000 live births)	SH.DYN.MORT	90.2	87.6	84.9	82.4	80	77.7	75.5	73.3	71.1	68.6	65.9	62.9	59.8	56.8	54	51.5	49.4	47.7	46.2	44.9	43.4	42	40.5	39.1	37.6	36.2	34.9	33.7	32.6	31.6	30.7	30	29.3	28.8	28.3	28	27.6	27.3	26.9	26.5	25.9	25.4	24.7	24.1	23.5	22.9
Peru	PER	Mortality rate, under-5 (per 1,000 live births)	SH.DYN.MORT	227.6	221.2	214.5	207.6	200.6	193.8	187.4	181.3	175.7	170.6	165.6	160.9	156.1	151.3	146.6	142.3	138.4	135	132	129	126.1	123	119.4	115.1	110.3	105.1	99.7	94.3	89.4	84.8	80.3	76	71.6	67.1	62.5	58	53.6	49.4	45.4	41.8	38.5	35.6	33	30.6	28.6	26.8
Philippines	PHL	Mortality rate, under-5 (per 1,000 live births)	SH.DYN.MORT	103.4	100.1	97.4	95.1	93	91.1	89.3	87.6	86.1	84.8	83.8	83.1	82.7	82.4	82.3	82.3	82.1	81.7	81.1	80.4	79.5	78.5	77.4	76.1	74.5	72.6	70.1	67.1	63.7	60.1	56.6	53.3	50.4	47.8	45.6	43.7	42	40.6	39.4	38.5	37.7	36.9	36.3	35.6	34.9	34.2
Palau	PLW	Mortality rate, under-5 (per 1,000 live births)	SH.DYN.MORT																										36.4	36.2	36.1	35.9	35.6	35.4	35	34.5	33.9	33.2	32.5	31.7	30.9	30.1	29.5	28.8	28.2	27.6	27	26.5	26
Papua New Guinea	PNG	Mortality rate, under-5 (per 1,000 live births)	SH.DYN.MORT	197.4	191.1	185.2	179.4	173.6	168	162.6	157.4	152.2	147.1	142.4	137.9	133.5	129.4	125.4	121.6	118	114.7	111.5	108.5	105.6	102.9	100.4	98	95.8	93.7	91.8	89.9	88.1	86.4	84.7	83	81.4	79.9	78.4	77.1	75.7	74.4	73.1	71.8	70.6	69.4	68.1	66.9	65.6	64.3
Poland	POL	Mortality rate, under-5 (per 1,000 live births)	SH.DYN.MORT	65.1	60.1	56.1	52.5	48.9	45.6	42.8	40.5	38.8	37.6	36.2	34.4	32.3	30.5	29	27.9	27	26.2	25.5	24.7	24	23.3	22.7	22	21.2	20.3	19.6	18.9	18.3	17.8	17.4	16.9	16.4	15.9	15.3	14.5	13.3	12	10.8	10	9.3	8.8	8.4	8.1	7.8	7.6
Pre-demographic dividend	PRE	Mortality rate, under-5 (per 1,000 live births)	SH.DYN.MORT																															184.042	182.162	180.225	178.16	175.87	173.207	170.168	166.66	162.652	158.168	153.196	147.923	142.426	136.939	131.494	126.278
Puerto Rico	PRI	Mortality rate, under-5 (per 1,000 live births)	SH.DYN.MORT
Korea, Dem. People's Rep.	PRK	Mortality rate, under-5 (per 1,000 live births)	SH.DYN.MORT																										35.1	34.7	35.2	36.8	39.5	43.4	48.6	54.8	61.3	67.7	72.8	75.7	75.7	72.9	67.4	60	52.1	44.7	38.9	35	33
Portugal	PRT	Mortality rate, under-5 (per 1,000 live births)	SH.DYN.MORT	114.5	110.2	104.4	97.7	90.9	85	80.6	77.4	74.9	72.2	68.6	63.5	57.8	52.4	47.8	43.6	39.4	35.6	32.3	29.7	27.6	25.8	24.2	22.8	21.6	20.4	19.3	18.2	17	15.9	14.7	13.6	12.5	11.4	10.5	9.7	9.1	8.6	8.2	7.7	7.2	6.6	6.1	5.5	5	4.6
Paraguay	PRY	Mortality rate, under-5 (per 1,000 live births)	SH.DYN.MORT	82.3	81.5	81	80.4	80	79.7	79.3	79	78.7	78.3	77.7	77	76.2	75.3	74.2	73	71.6	70.1	68.5	66.8	64.9	62.9	60.9	58.8	56.7	54.7	52.7	50.7	48.9	47.1	45.3	43.7	42.1	40.7	39.3	38.2	37.1	36.2	35.3	34.5	33.7	32.9	32.2	31.4	30.7	30
West Bank and Gaza	PSE	Mortality rate, under-5 (per 1,000 live births)	SH.DYN.MORT																107.4	101.1	95	89.4	84.1	79	74.4	70	65.9	62.2	58.6	55.3	52.2	49.3	46.8	44.5	42.4	40.5	38.8	37.3	35.8	34.5	33.2	32.1	31	30	29.1	28.3	27.6	26.8	26.1
Pacific island small states	PSS	Mortality rate, under-5 (per 1,000 live births)	SH.DYN.MORT																															36.3538	35.2061	34.2153	33.2734	32.4736	31.7865	31.1591	31.1051	30.0737	29.5295	29.0049	28.5876	28.263	28.0143	27.8867	27.8894
Post-demographic dividend	PST	Mortality rate, under-5 (per 1,000 live births)	SH.DYN.MORT																															10.7488	10.3502	9.9408	9.50777	9.1182	8.74025	8.38516	8.04329	7.80845	7.54905	7.30116	7.10123	6.91964	6.75349	6.62871	6.46298
French Polynesia	PYF	Mortality rate, under-5 (per 1,000 live births)	SH.DYN.MORT
Qatar	QAT	Mortality rate, under-5 (per 1,000 live births)	SH.DYN.MORT										70.5	65.9	61.4	57.4	53.7	50.4	47.5	44.7	42.2	40	38	36.1	34.4	32.8	31.3	29.8	28.3	26.8	25.3	23.7	22.2	20.8	19.5	18.2	17.1	16.1	15.3	14.6	14	13.5	13	12.5	12	11.6	11.2	10.8	10.4
Romania	ROU	Mortality rate, under-5 (per 1,000 live births)	SH.DYN.MORT	87.2	80	70.4	61.3	54.8	52.8	56.7	63.8	67	62.4	55.2	50	47.1	45.3	44	42.5	40.7	38.8	37.4	36.7	35.9	34.5	32.7	31.3	30.9	31.5	33	34.7	34.9	33.1	30.9	29.4	28.7	28.2	27.6	27	26.5	25.9	24.7	22.9	21.4	20.5	20.2	19.9	19.3	18.2
Russian Federation	RUS	Mortality rate, under-5 (per 1,000 live births)	SH.DYN.MORT											38.2	36.5	35	33.5	32.1	31	30.1	29.4	28.7	28.1	27.6	27.1	26.6	26.1	25.6	24.9	24.2	23.4	22.6	22	21.6	21.5	21.7	21.8	21.9	21.8	21.6	21.2	20.7	20.1	19.3	18.3	17.2	16	14.9	13.8
Rwanda	RWA	Mortality rate, under-5 (per 1,000 live births)	SH.DYN.MORT	220.9	216.5	213.1	210.9	209.9	209.9	210.8	212.5	215.1	218.1	221.3	225	229.3	234.6	240.5	246.2	250.5	250.8	245	233.4	218.4	201.9	186.9	175.2	166.4	159.6	154.5	150.8	148.3	147.5	149.8	155	162.6	179.5	276.4	249.7	194.3	214.7	230.9	196	178.7	166.4	152.2	137.5	122.7	109.3
South Asia	SAS	Mortality rate, under-5 (per 1,000 live births)	SH.DYN.MORT																															129.7	126	122.4	118.9	115.4	111.8	108.2	104.5	100.8	97.1	93.4	89.8	86.3	83	79.9	76.7
Saudi Arabia	SAU	Mortality rate, under-5 (per 1,000 live births)	SH.DYN.MORT													160.5	150.2	140.7	131.5	123.2	115.3	107.9	100.9	94.3	88	82	76.4	71.1	65.9	61.1	56.5	52.2	48.1	44.4	41	37.9	35.1	32.6	30.4	28.3	26.5	24.8	23.3	22	20.7	19.5	18.4	17.4	16.4
Sudan	SDN	Mortality rate, under-5 (per 1,000 live births)	SH.DYN.MORT	176	173.1	170.4	167.9	165.6	163.4	161.4	159.7	158.2	156.9	155.8	154.9	154	153.1	152.2	151.2	150.1	148.9	147.8	146.7	145.8	144.8	143.8	142.7	141.5	140.1	138.5	136.8	134.8	132.7	130.6	128.4	126.1	123.7	121.3	118.7	116	113.1	110.1	106.9	103.5	100.2	96.8	93.6	90.4	87.6
Senegal	SEN	Mortality rate, under-5 (per 1,000 live births)	SH.DYN.MORT	295.8	295.5	295.8	296.5	297.2	297.3	296.7	295.7	294.1	291.5	287.9	283	277.1	269.8	261.4	251.8	241.5	231.1	221	212	204.3	197.7	191.7	185.6	178.9	171.1	162.8	154.8	147.9	142.4	138.6	136.6	136	136.5	137.5	138.5	139.1	138.8	137.3	134.2	129.1	122.6	115	107	99.1	91.8
Singapore	SGP	Mortality rate, under-5 (per 1,000 live births)	SH.DYN.MORT	47.7	43.7	40.4	38	36.4	35.1	33.5	31.8	30.1	28.5	27.1	25.7	24.1	22	19.5	17.3	15.9	15.3	15.1	15	14.8	14.1	13.2	12.3	11.5	10.9	10.3	9.8	9.1	8.4	7.7	6.9	6.3	5.7	5.3	5	4.8	4.6	4.4	4.1	3.9	3.6	3.4	3.2	3	2.9
Solomon Islands	SLB	Mortality rate, under-5 (per 1,000 live births)	SH.DYN.MORT	189.7	179.7	170.3	161.6	153.3	145.4	137.4	129.2	121	112.9	104.8	97.3	90.4	83.9	78.1	72.7	67.7	63.3	59.4	56	53.2	50.7	48.7	46.9	45.2	43.8	42.5	41.4	40.4	39.4	38.4	37.4	36.4	35.4	34.4	33.6	32.8	32.1	31.5	31	30.4	30	29.7	29.4	29.1	28.8
Sierra Leone	SLE	Mortality rate, under-5 (per 1,000 live births)	SH.DYN.MORT	391.7	386.3	380.2	374.3	368.5	362.5	356.6	350.4	344.4	338.6	332.9	327.6	322.5	317.6	312.8	308.1	303.3	298.8	294.3	290.1	286.4	282.8	279.5	276.3	273.2	270.5	267.7	265.4	263.5	261.4	259.8	258.1	256.4	254.5	252.3	249.5	246.1	242.2	237.7	232.9	227.7	222.2	216.3	210.3	204	197.3
El Salvador	SLV	Mortality rate, under-5 (per 1,000 live births)	SH.DYN.MORT	184.7	180.8	177.1	173.3	169.9	166.5	163.2	160	156.8	153.6	150.3	147	143.7	140	136	131.8	127.3	122.4	117.5	112.4	107	101.5	95.9	90.4	85	79.8	75.1	70.7	66.7	63	59.6	56.3	53.2	50.2	47.3	44.5	41.8	39.3	36.9	34.7	32.8	31	29.3	27.7	26.2	24.8
San Marino	SMR	Mortality rate, under-5 (per 1,000 live births)	SH.DYN.MORT																										20.7	19.1	17.6	16.3	15	13.8	12.7	11.7	10.8	9.9	9.1	8.4	7.7	7.1	6.6	6	5.6	5.1	4.7	4.4	4
Somalia	SOM	Mortality rate, under-5 (per 1,000 live births)	SH.DYN.MORT																							196.3	193.8	191.1	189.5	187.9	186	184	181.5	178.2	174.7	172.3	171.4	171.2	171.1	171.1	171.1	171.1	171.1	171.1	171.1	171.1	171.1	171.1	171.1
Serbia	SRB	Mortality rate, under-5 (per 1,000 live births)	SH.DYN.MORT																									41.3	39.1	37.5	36.3	34.4	31.3	27.9	25.4	24.3	23.4	21.8	19.6	17.4	15.4	13.9	13.1	12.7	12.2	11.5	10.5	9.7	8.9
Sub-Saharan Africa (excluding high income)	SSA	Mortality rate, under-5 (per 1,000 live births)	SH.DYN.MORT																															178.249	176.67	175.09	173.499	172.595	169.862	166.451	163.438	159.913	155.349	150.486	145.36	139.955	134.541	129.198	124.027
South Sudan	SSD	Mortality rate, under-5 (per 1,000 live births)	SH.DYN.MORT																					290.6	287	283.7	280.3	276.5	272.5	268.3	264.2	259.8	254.9	250.2	245.4	240	234.4	228.1	221.3	214.2	206.7	198.5	190.2	181.2	171.9	162.9	154.5	146.2	138.6
Sub-Saharan Africa	SSF	Mortality rate, under-5 (per 1,000 live births)	SH.DYN.MORT																															178.5	176.9	175.3	173.7	172.9	170.1	166.6	163.6	160	155.4	150.6	145.4	140	134.6	129.3	124.1
Small states	SST	Mortality rate, under-5 (per 1,000 live births)	SH.DYN.MORT																															80.059	78.9596	78.1653	77.6197	77.2718	77.0572	76.4422	76.0996	75.5038	74.7076	73.7623	72.5244	71.0646	69.5585	67.9412	65.8298
Sao Tome and Principe	STP	Mortality rate, under-5 (per 1,000 live births)	SH.DYN.MORT						96.4	93.2	90.4	88.3	86.8	86.2	86.1	86.5	87.3	88.1	88.6	89.1	89.3	89.7	90.1	90.8	91.9	93.4	95.3	97.5	99.7	101.7	103.6	105.3	106.6	107.6	108.2	108.2	107.6	106.2	103.9	100.9	97.2	93.1	88.7	84	79.3	74.7	70	65.6	61.6
Suriname	SUR	Mortality rate, under-5 (per 1,000 live births)	SH.DYN.MORT																								56.9	55	53.2	51.4	49.7	48.1	46.5	45	43.5	41.9	40.5	39	37.5	36.1	34.8	33.5	32.3	31.2	30.1	29	28.1	27.2	26.5
Slovak Republic	SVK	Mortality rate, under-5 (per 1,000 live births)	SH.DYN.MORT																						21.6	20.7	19.8	19	18.2	17.4	16.7	16	15.3	14.7	14.1	13.5	13	12.5	11.9	11.5	11	10.6	10.1	9.8	9.4	9.1	8.8	8.5	8.2
Slovenia	SVN	Mortality rate, under-5 (per 1,000 live births)	SH.DYN.MORT																						18.1	17.1	16.1	15.2	14.3	13.5	12.6	11.8	11.1	10.4	9.7	9.1	8.5	7.9	7.4	7	6.5	6.2	5.8	5.5	5.2	4.9	4.7	4.4	4.2
Sweden	SWE	Mortality rate, under-5 (per 1,000 live births)	SH.DYN.MORT	19.6	19.2	18.6	17.9	17.1	16.3	15.5	14.9	14.4	13.9	13.4	12.9	12.3	11.6	10.9	10.3	9.8	9.4	9	8.7	8.4	8.2	8	7.8	7.7	7.6	7.5	7.4	7.3	7.2	7	6.6	6.2	5.7	5.2	4.8	4.5	4.3	4.2	4.1	4.1	4.1	4	3.9	3.7	3.6
Eswatini	SWZ	Mortality rate, under-5 (per 1,000 live births)	SH.DYN.MORT	209.3	205.9	202.2	198.8	194.9	190.9	186.6	182.4	178.3	173.9	169.4	164.4	159.2	153.5	147.6	141.6	135.6	129.6	124.1	118.6	113.2	107.7	102.1	96.4	91	85.7	80.7	76.3	72.5	69.4	67.4	67	68.5	72.2	77.4	83.7	89.6	95.4	100.6	105.3	109.7	112.8	114.6	116	116.7	116.7
Sint Maarten (Dutch part)	SXM	Mortality rate, under-5 (per 1,000 live births)	SH.DYN.MORT
Seychelles	SYC	Mortality rate, under-5 (per 1,000 live births)	SH.DYN.MORT	104.5	103.1	101.7	99.9	97.9	95.4	92.4	88.9	84.8	80.3	75.4	70.4	65.4	60.5	55.6	50.8	46.1	41.6	37.5	33.8	30.5	27.6	25.3	23.3	21.7	20.4	19.3	18.4	17.6	16.9	16.3	15.8	15.3	14.9	14.6	14.3	14.1	14	13.9	13.8	13.8	13.7	13.7	13.7	13.7	13.7
Syrian Arab Republic	SYR	Mortality rate, under-5 (per 1,000 live births)	SH.DYN.MORT	170.3	161.7	154.1	147.2	140.9	134.8	128.7	122.5	116.3	110.1	104.1	98.4	93.1	88.1	83.5	79.1	74.9	70.8	66.8	63	59.4	56	53	50.2	47.7	45.3	43.2	41.4	39.6	38.1	36.6	35.1	33.6	32.1	30.6	29.1	27.7	26.4	25.2	24.1	23.1	22.2	21.4	20.8	20.2	19.8
Turks and Caicos Islands	TCA	Mortality rate, under-5 (per 1,000 live births)	SH.DYN.MORT
Chad	TCD	Mortality rate, under-5 (per 1,000 live births)	SH.DYN.MORT													251.6	250.1	248.6	247.4	246.1	244.6	243.1	241.4	239.3	237.2	234.8	232.2	229.5	226.7	223.8	220.9	218	215.1	212.1	209.2	206.4	203.9	201.4	199.1	196.8	194.3	191.5	188.4	185.1	181.7	178.4	175.1	171.6	168.1
East Asia & Pacific (IDA & IBRD countries)	TEA	Mortality rate, under-5 (per 1,000 live births)	SH.DYN.MORT																															59.8884	58.6661	57.2609	55.5319	53.6561	51.7275	49.7788	47.8024	45.7973	43.7811	41.6368	39.3852	37.0799	34.8071	33.6985	30.682
Europe & Central Asia (IDA & IBRD countries)	TEC	Mortality rate, under-5 (per 1,000 live births)	SH.DYN.MORT																															44.2536	43.8864	43.8321	43.6519	43.1633	42.3211	41.0842	39.4808	37.6654	35.717	33.648	31.5964	29.5661	27.6062	25.8192	24.1109
Togo	TGO	Mortality rate, under-5 (per 1,000 live births)	SH.DYN.MORT	268.8	264.2	259.7	255.2	250.5	245.9	241.4	236.6	231.9	227.1	222.3	217.5	212.7	208	203.2	198.6	194	189.4	184.9	180.5	176.4	172.3	168.4	164.7	161.2	157.9	154.8	151.9	149.2	146.8	144.5	142.4	140.2	138.1	135.7	133.2	130.4	127.5	124.4	121.2	117.9	114.5	111.3	108.1	104.9	101.9
Thailand	THA	Mortality rate, under-5 (per 1,000 live births)	SH.DYN.MORT	146.4	141.3	136.3	131.3	126.5	121.8	117.2	112.5	107.8	103.1	98.5	93.9	89.5	85.1	81	77.1	73.4	69.9	66.6	63.5	60.6	57.8	55.1	52.6	50.2	47.8	45.6	43.3	41.1	39	36.9	35	33.1	31.4	29.8	28.3	26.9	25.5	24.3	23.1	22	20.9	19.9	19	18.1	17.2
Tajikistan	TJK	Mortality rate, under-5 (per 1,000 live births)	SH.DYN.MORT													154.7	149.2	144.3	140	136.2	133.2	131	129.7	129.1	128.7	127.9	126.3	123.3	119.3	114.3	109.1	104.8	102.2	101.9	104.8	109.4	113	113.6	111.5	107.5	102.3	96.3	90	83.6	77.2	71.1	65.4	60.4	55.8
Turkmenistan	TKM	Mortality rate, under-5 (per 1,000 live births)	SH.DYN.MORT																		132.8	128.2	123.6	118.9	114.2	109.6	104.9	100.1	95.6	91.4	87.5	84.2	81.6	79.8	78.9	78.8	79.2	79.7	80.1	79.6	78.3	76.2	73.2	69.8	66	62.2	58.6	55.2	52.1
Latin America & the Caribbean (IDA & IBRD countries)	TLA	Mortality rate, under-5 (per 1,000 live births)	SH.DYN.MORT																															55.228	52.8445	50.4485	48.0736	45.7278	43.4214	41.2203	39.1044	37.5142	35.4992	33.4269	31.79	30.2376	28.7904	27.4423	26.2101
Timor-Leste	TLS	Mortality rate, under-5 (per 1,000 live births)	SH.DYN.MORT																										221.1	210.8	201.1	191.8	183	174.7	166.8	159.4	152.2	145.2	138.5	132	125.7	119.7	113.8	108.1	102.5	97	91.6	86.3	81.3
Middle East & North Africa (IDA & IBRD countries)	TMN	Mortality rate, under-5 (per 1,000 live births)	SH.DYN.MORT																															68.6159	65.9974	63.5706	61.1983	58.8756	56.5855	54.2937	52.0695	49.8458	47.6999	45.6049	43.5546	41.5817	39.7195	37.9485	36.2854
Tonga	TON	Mortality rate, under-5 (per 1,000 live births)	SH.DYN.MORT				79	74.1	69.5	65.1	60.8	56.7	52.8	49.3	46.1	43.3	40.8	38.7	36.8	35	33.4	31.9	30.6	29.4	28.4	27.6	26.8	26.2	25.7	25.1	24.5	23.8	23	22.2	21.4	20.7	20.1	19.6	19.3	19	18.8	18.6	18.3	18	17.7	17.4	17.2	17.1	17
South Asia (IDA & IBRD)	TSA	Mortality rate, under-5 (per 1,000 live births)	SH.DYN.MORT																															129.644	125.977	122.436	118.909	115.358	111.817	108.196	104.503	100.762	97.0596	93.404	89.8231	86.313	83.0293	79.9362	76.6879
Sub-Saharan Africa (IDA & IBRD countries)	TSS	Mortality rate, under-5 (per 1,000 live births)	SH.DYN.MORT																															178.237	176.659	175.079	173.489	172.584	169.853	166.441	163.429	159.905	155.341	150.478	145.353	139.948	134.535	129.192	124.021
Trinidad and Tobago	TTO	Mortality rate, under-5 (per 1,000 live births)	SH.DYN.MORT	67.6	65.2	63	60.9	59.1	57.5	56	54.7	53.6	52.5	51.4	50.4	49.3	48.2	47.1	45.8	44.5	43.2	41.9	40.6	39.3	38.1	36.9	35.8	34.8	33.8	33	32.2	31.5	30.9	30.4	29.9	29.5	29.2	28.9	28.7	28.5	28.4	28.3	28.2	28.2	28	27.8	27.3	26.8	26.3
Tunisia	TUN	Mortality rate, under-5 (per 1,000 live births)	SH.DYN.MORT			269.7	257.2	245.3	233.7	222.1	210.6	199.6	188.9	179	169.6	160.5	151.5	142.7	133.8	125.2	116.7	108.8	101.7	95.2	89.4	84.1	79.3	74.8	70.7	66.9	63.5	60.5	57.8	55.3	52.9	50.5	48.1	45.5	42.8	40	37.3	34.6	32.1	29.9	27.8	26.1	24.5	23.2	22
Turkey	TUR	Mortality rate, under-5 (per 1,000 live births)	SH.DYN.MORT	257.2	249.6	241.7	233.8	226	218.7	211.7	205.3	199.2	193.3	187.6	182	176.3	170.5	164.5	158.4	152.3	146.3	140.2	134.1	127.9	121.8	115.7	109.8	104	98.4	93	87.8	82.9	78.3	73.9	69.7	65.7	61.8	58.1	54.6	51.2	47.8	44.6	41.6	38.6	35.9	33.3	30.8	28.6	26.5
Tuvalu	TUV	Mortality rate, under-5 (per 1,000 live births)	SH.DYN.MORT																80.5	77	73.6	70.6	67.8	65.3	63.1	61.1	59.4	58	56.8	56	55.1	54.5	53.8	53.1	52.3	51.4	50.4	49.2	47.9	46.6	45.2	43.8	42.4	41.1	39.9	38.9	37.9	37.1	36.3
Tanzania	TZA	Mortality rate, under-5 (per 1,000 live births)	SH.DYN.MORT	241.2	239.1	237.1	234.5	232	229.1	226	222.7	219.4	216.3	212.9	209.5	206.1	202.3	198.4	194.3	190.1	186.1	182.4	179.3	177.5	176.8	176.7	176.9	176.9	176.3	174.7	172.6	170.2	167.5	165.1	163.1	161.3	159.5	157.4	155	151.8	147.6	142.4	136.1	128.8	121.1	113.3	106.1	99.6	93.7
Uganda	UGA	Mortality rate, under-5 (per 1,000 live births)	SH.DYN.MORT	222.4	218.4	214.6	210.9	207.2	203.9	200.4	197.1	194.2	192	191	190.8	191.6	193.4	196.4	200.2	204.7	209.3	213.4	216.2	218	216.5	212.2	206.4	200.7	196.2	192.9	190.5	188.4	185.6	182.1	177.9	173.8	170.1	167.2	165.1	162.9	160.3	156.8	152.2	146.3	139.3	131.7	123.6	115.4	107.4
Ukraine	UKR	Mortality rate, under-5 (per 1,000 live births)	SH.DYN.MORT												33.8	32.7	31.6	30.6	29.8	29.1	28.6	28	27.5	26.8	26	25.1	24.2	23.2	22.3	21.4	20.7	20.1	19.6	19.4	19.3	19.4	19.7	20	20.2	20.3	20.1	19.7	19.1	18.3	17.5	16.7	15.9	15.2	14.5
Upper middle income	UMC	Mortality rate, under-5 (per 1,000 live births)	SH.DYN.MORT																															54.7	53.3	51.8	50.1	48.3	46.5	44.6	42.7	40.8	38.9	36.9	35	33	31.1	30.1	27.7
Uruguay	URY	Mortality rate, under-5 (per 1,000 live births)	SH.DYN.MORT	63.5	62.2	60.7	59.3	58.3	57.7	57.4	57	56.3	55.1	53.9	53.3	53.3	54	54.9	55.3	54.4	52.1	48.4	44	39.7	35.9	32.9	30.9	29.5	28.5	27.4	26.2	25	23.9	22.9	22.2	21.7	21.3	20.9	20.5	19.9	19.1	18.3	17.6	17	16.5	16.2	15.7	15.1	14.3
United States	USA	Mortality rate, under-5 (per 1,000 live births)	SH.DYN.MORT	30.1	29.5	28.9	28.3	27.7	27.1	26.4	25.7	24.9	24.1	23.2	22.4	21.5	20.6	19.7	18.8	17.9	17.1	16.3	15.6	15	14.4	13.9	13.4	13	12.7	12.4	12.1	11.9	11.6	11.2	10.9	10.5	10.1	9.8	9.5	9.2	8.9	8.8	8.6	8.4	8.3	8.2	8.1	8.1	8
Uzbekistan	UZB	Mortality rate, under-5 (per 1,000 live births)	SH.DYN.MORT																				125.7	117.7	110	102.9	96.6	90.9	85.9	81.5	77.9	75.2	73.3	72.3	72	71.9	71.6	71	70.3	69.4	68.1	66.5	64.4	62	59.2	56.1	53.1	50.1	47.1
St. Vincent and the Grenadines	VCT	Mortality rate, under-5 (per 1,000 live births)	SH.DYN.MORT	174.5	163.4	149.9	135.3	121.2	108.4	97.7	89	82.4	77.8	75.1	74	74.1	74.9	75.4	74.7	72.4	68.6	63.6	58.1	52.9	47.9	43.3	39.1	35.4	32.3	29.7	27.6	26	24.7	23.8	23.1	22.6	22.3	22.2	22.2	22.3	22.3	22.3	22.3	22.2	22	21.9	21.7	21.6	21.5
Venezuela, RB	VEN	Mortality rate, under-5 (per 1,000 live births)	SH.DYN.MORT	79.2	76.6	74.4	72.5	70.8	69.4	68	66.7	65.3	63.8	62.2	60.4	58.6	56.8	55.1	53.4	51.6	49.7	47.8	45.8	43.9	42	40.3	38.8	37.4	36.1	34.8	33.5	32.1	30.8	29.5	28.5	27.8	27.2	26.7	26.2	25.5	24.5	23.5	27.6	21.6	20.9	20.3	19.8	19.1	18.5
British Virgin Islands	VGB	Mortality rate, under-5 (per 1,000 live births)	SH.DYN.MORT
Virgin Islands (U.S.)	VIR	Mortality rate, under-5 (per 1,000 live births)	SH.DYN.MORT
Vietnam	VNM	Mortality rate, under-5 (per 1,000 live births)	SH.DYN.MORT					86.3	85.6	85	84.3	83.7	82.9	82.1	81.3	80.3	79.1	77.9	76.6	75.1	73.4	71.7	70.1	68.5	66.9	65.4	64.1	62.7	61.3	59.7	57.9	55.9	53.6	51.3	48.8	46.3	43.7	41.3	38.9	36.7	34.7	32.8	31.2	29.7	28.5	27.3	26.4	25.6	24.9
Vanuatu	VUT	Mortality rate, under-5 (per 1,000 live births)	SH.DYN.MORT	153.2	149.5	145.3	141.1	136.4	131.7	126.9	122.1	117.3	112.8	108.2	103.8	99.6	95.6	91.7	88	84.4	80.8	77	72.9	68.6	64.4	60	55.6	51.5	47.7	44.4	41.6	39.1	37	35.3	33.7	32.4	31.3	30.4	29.7	29.2	33.4	28.6	28.4	28.3	28.2	28.2	28.2	28.3	28.5
World	WLD	Mortality rate, under-5 (per 1,000 live births)	SH.DYN.MORT																															93	91.7	90.5	89.3	88.1	86.5	84.6	82.7	80.7	78.3	75.8	73.2	70.5	67.8	65.4	62.6
Samoa	WSM	Mortality rate, under-5 (per 1,000 live births)	SH.DYN.MORT	108	103.9	100.1	96.5	93.2	90	86.8	83.3	79.6	75.8	72	68.4	65.1	62.1	59.2	56.5	54	51.6	49.3	47.1	45.1	43.1	41.2	39.4	37.6	36	34.5	33.2	31.9	30.8	29.8	28.8	27.8	26.8	25.9	24.9	24	23.1	22.3	21.5	20.7	20.1	19.5	19.1	18.8	18.7
Kosovo	XKX	Mortality rate, under-5 (per 1,000 live births)	SH.DYN.MORT
Yemen, Rep.	YEM	Mortality rate, under-5 (per 1,000 live births)	SH.DYN.MORT			409.8	402.5	394.5	385.4	375.1	363.8	351.6	339.2	326.7	314.9	303.3	292.3	281.4	270	258.1	245.7	233.1	220.3	207.6	195.1	183.3	172.2	162.2	153.5	146.2	140	134.7	130	125.8	122.2	119	116.2	113.8	111.6	109.3	106.7	103.2	99.2	94.8	90.1	85.3	80.7	76.4	72.3
South Africa	ZAF	Mortality rate, under-5 (per 1,000 live births)	SH.DYN.MORT															128.6	121.7	115	108.7	102.8	97.3	92.2	87.4	82.9	78.7	74.8	71.1	67.8	64.6	61.8	59.3	57.3	56	55.5	56	57.3	59.4	61.8	64.1	66.8	69.3	71.1	73	74.4	76	78.1	79.1
Zambia	ZMB	Mortality rate, under-5 (per 1,000 live births)	SH.DYN.MORT	204.8	201.2	197.8	194.8	192.2	190.3	188.8	187.6	185.9	183.4	179.9	175.3	170.1	165	160.5	157.1	155.2	154.5	154.7	155.3	156.2	157	158.2	160.2	163.2	166.7	170.4	173.8	176.6	178.4	179.5	179.7	179.3	177.7	175.3	172.2	169.1	166	162.6	158.2	152.1	143.6	133.9	124.2	114.8	106.3
Zimbabwe	ZWE	Mortality rate, under-5 (per 1,000 live births)	SH.DYN.MORT	151.1	146.9	142.6	138.2	133.6	129	125	121.4	118.5	116.3	114.6	113.5	112.8	112.3	112.1	112.3	112.3	112.4	111.7	110	107.2	103	97.8	92	86.2	81	76.9	74.5	73.5	74.3	76.6	79.8	83.8	87.8	91.4	94.4	96.2	96.5	95.6	94.1	92.7	91.3	90.7	90.6	91.3	92.2
							2022	0
							2023	0
							2024	0
							2025	0
							2026	0
							2027	0
							2028	0
							2029	0
							2030	0
							2031	0
							2032	0
							2033	0
							2034	0
							2035	0
							2036	0
							2037	0
							2038	0
							2039	0
							2040	0
[truncated: 15 more columns]

## Sheet: mort 5-9
Data Source	World Development Indicators
Last Updated Date	2021-07-30
Country Name	Country Code	Indicator Name	Indicator Code	1960	1961	1962	1963	1964	1965	1966	1967	1968	1969	1970	1971	1972	1973	1974	1975	1976	1977	1978	1979	1980	1981	1982	1983	1984	1985	1986	1987	1988	1989	1990	1991	1992	1993	1994	1995	1996	1997	1998	1999	2000	2001	2002	2003	2004	2005
Aruba	ABW	Probability of dying among children ages 5-9 years (per 1,000)	SH.DYN.0509
Africa Eastern and Southern	AFE	Probability of dying among children ages 5-9 years (per 1,000)	SH.DYN.0509																															26.6831	25.7388	24.9321	24.6504	24.4057	23.5545	21.9933	21.2258	20.5102	19.7548	18.9714	18.1721	17.3886	16.61	15.8397	15.0554
Afghanistan	AFG	Probability of dying among children ages 5-9 years (per 1,000)	SH.DYN.0509																															11.6	10.7	9.8	9.1	8.4	7.9	7.4	7	6.7	6.4	6.2	6	5.9	5.7	5.7	5.8
Africa Western and Central	AFW	Probability of dying among children ages 5-9 years (per 1,000)	SH.DYN.0509																															25.8571	25.2715	24.7779	24.3044	23.8567	23.3232	22.8213	22.444	21.8963	21.3276	20.7279	20.1339	19.5969	19.0634	18.4853	17.9823
Angola	AGO	Probability of dying among children ages 5-9 years (per 1,000)	SH.DYN.0509																															33.7	33.7	33.7	37.4	33.7	33.6	33.3	32.9	32.3	31.6	30.7	29.7	28.6	27.4	26	24.5
Albania	ALB	Probability of dying among children ages 5-9 years (per 1,000)	SH.DYN.0509																															3.7	3.5	3.3	3.1	2.9	2.7	2.6	2.5	2.3	2.2	2.2	2.1	2	1.9	1.9	1.8
Andorra	AND	Probability of dying among children ages 5-9 years (per 1,000)	SH.DYN.0509																															1.4	1.4	1.3	1.2	1.2	1.1	1.1	1	1	0.9	0.9	0.8	0.8	0.8	0.7	0.7
Arab World	ARB	Probability of dying among children ages 5-9 years (per 1,000)	SH.DYN.0509																															7.88509	8.05675	7.25767	6.95447	6.72381	6.46635	6.20729	6.05506	5.84185	5.63798	5.46137	5.27862	5.1442	5.51612	5.27782	5.24529
United Arab Emirates	ARE	Probability of dying among children ages 5-9 years (per 1,000)	SH.DYN.0509																															1.7	1.6	1.6	1.5	1.5	1.4	1.4	1.3	1.3	1.3	1.3	1.2	1.2	1.2	1.2	1.1
Argentina	ARG	Probability of dying among children ages 5-9 years (per 1,000)	SH.DYN.0509																															1.6	1.6	1.6	1.5	1.5	1.4	1.4	1.4	1.4	1.3	1.3	1.3	1.2	1.2	1.2	1.2
Armenia	ARM	Probability of dying among children ages 5-9 years (per 1,000)	SH.DYN.0509																															1.8	1.6	1.5	1.5	1.3	1.2	1.2	1.1	1.1	1	1	1	1	1	1	1
American Samoa	ASM	Probability of dying among children ages 5-9 years (per 1,000)	SH.DYN.0509
Antigua and Barbuda	ATG	Probability of dying among children ages 5-9 years (per 1,000)	SH.DYN.0509																															1.2	1.3	1.3	1.3	1.3	1.4	1.4	1.4	1.4	1.4	1.3	1.3	1.3	1.2	1.2	1.2
Australia	AUS	Probability of dying among children ages 5-9 years (per 1,000)	SH.DYN.0509																															0.9	0.9	0.8	0.8	0.8	0.8	0.7	0.7	0.7	0.7	0.6	0.6	0.6	0.6	0.5	0.5
Austria	AUT	Probability of dying among children ages 5-9 years (per 1,000)	SH.DYN.0509																															0.9	0.9	0.9	0.8	0.8	0.8	0.7	0.7	0.7	0.6	0.6	0.6	0.6	0.6	0.5	0.5
Azerbaijan	AZE	Probability of dying among children ages 5-9 years (per 1,000)	SH.DYN.0509																															3.6	3.8	3.9	4	4	4	3.8	3.7	3.5	3.4	3.2	3.1	3	2.9	2.8	2.7
Burundi	BDI	Probability of dying among children ages 5-9 years (per 1,000)	SH.DYN.0509																															39.9	41.6	42.9	58.1	46.8	45.9	44	43.5	42.7	41.5	39.9	37.5	34.4	31	27.5	24.3
Belgium	BEL	Probability of dying among children ages 5-9 years (per 1,000)	SH.DYN.0509																															1	0.9	0.9	0.9	0.9	0.8	0.8	0.8	0.7	0.7	0.7	0.7	0.6	0.6	0.6	0.6
Benin	BEN	Probability of dying among children ages 5-9 years (per 1,000)	SH.DYN.0509																															29.5	28.5	27.6	26.6	25.8	24.9	24.2	23.4	22.7	22.1	21.5	20.9	20.3	19.8	19.3	18.7
Burkina Faso	BFA	Probability of dying among children ages 5-9 years (per 1,000)	SH.DYN.0509																															28.5	28.3	28.1	28	27.9	27.7	27.4	27	26.5	25.9	25.2	24.3	23.3	22.3	21.2	20.1
Bangladesh	BGD	Probability of dying among children ages 5-9 years (per 1,000)	SH.DYN.0509																															16.4	19.2	14.8	14.2	13.7	13.3	12.6	11.3	9.6	8.1	6.9	6.1	5.9	6	6.3	6.6
Bulgaria	BGR	Probability of dying among children ages 5-9 years (per 1,000)	SH.DYN.0509																															2.1	2.1	2	2	2	2	2	1.9	1.9	1.7	1.6	1.5	1.4	1.4	1.4	1.4
Bahrain	BHR	Probability of dying among children ages 5-9 years (per 1,000)	SH.DYN.0509																															2	2	1.9	1.9	1.9	1.9	1.9	1.9	1.9	1.9	1.8	1.7	1.7	1.6	1.5	1.5
Bahamas, The	BHS	Probability of dying among children ages 5-9 years (per 1,000)	SH.DYN.0509																															3	2.9	2.9	2.8	2.8	2.7	2.7	2.7	2.6	2.5	2.5	2.4	2.3	2.2	2.1	2
Bosnia and Herzegovina	BIH	Probability of dying among children ages 5-9 years (per 1,000)	SH.DYN.0509																															1.4	1.3	5.3	5.9	3.8	4.4	1	1	0.9	0.9	0.8	0.8	0.8	0.7	0.7	0.7
Belarus	BLR	Probability of dying among children ages 5-9 years (per 1,000)	SH.DYN.0509																															2.1	2.1	2	1.9	1.9	1.8	1.7	1.7	1.6	1.6	1.5	1.5	1.4	1.4	1.3	1.3
Belize	BLZ	Probability of dying among children ages 5-9 years (per 1,000)	SH.DYN.0509																															2.7	2.6	2.6	2.6	2.6	2.5	2.5	2.5	2.4	2.4	2.3	2.3	2.2	2.1	2.1	2
Bermuda	BMU	Probability of dying among children ages 5-9 years (per 1,000)	SH.DYN.0509
Bolivia	BOL	Probability of dying among children ages 5-9 years (per 1,000)	SH.DYN.0509																															7.5	7.1	6.8	6.5	6.2	5.9	5.7	5.4	5.2	5	4.8	4.6	4.4	4.3	4.1	3.9
Brazil	BRA	Probability of dying among children ages 5-9 years (per 1,000)	SH.DYN.0509																															1.9	1.9	1.8	1.8	1.8	1.7	1.7	1.6	1.6	1.6	1.5	1.5	1.5	1.5	1.4	1.4
Barbados	BRB	Probability of dying among children ages 5-9 years (per 1,000)	SH.DYN.0509																															1.3	1.3	1.2	1.2	1.2	1.1	1.1	1.1	1.1	1	1	1	1	0.9	0.9	0.9
Brunei Darussalam	BRN	Probability of dying among children ages 5-9 years (per 1,000)	SH.DYN.0509																															2.4	2.3	2.2	2.2	2.1	2	2	1.9	1.8	1.8	1.8	1.7	1.7	1.7	1.6	1.6
Bhutan	BTN	Probability of dying among children ages 5-9 years (per 1,000)	SH.DYN.0509																															16.7	15.9	15.1	14.4	13.6	12.9	12.2	11.6	11	10.4	9.8	9.3	8.7	8.2	7.7	7.2
Botswana	BWA	Probability of dying among children ages 5-9 years (per 1,000)	SH.DYN.0509																															12.9	12.4	11.9	11.5	11	10.6	10.1	9.7	9.2	8.8	8.4	8	7.6	7.2	6.9	6.5
Central African Republic	CAF	Probability of dying among children ages 5-9 years (per 1,000)	SH.DYN.0509																															19.1	18.5	18	17.6	17.2	16.8	16.4	16.1	15.8	15.5	15.2	15	14.7	14.4	14.2	13.8
Canada	CAN	Probability of dying among children ages 5-9 years (per 1,000)	SH.DYN.0509																															1	0.9	0.9	0.9	0.8	0.8	0.8	0.7	0.7	0.7	0.6	0.6	0.6	0.6	0.5	0.5
Central Europe and the Baltics	CEB	Probability of dying among children ages 5-9 years (per 1,000)	SH.DYN.0509																															1.84447	1.73357	1.7044	1.68501	1.77322	1.86182	1.92842	1.86861	1.70304	1.48024	1.26217	1.15282	1.11513	1.04239	1.01467	0.992181
Switzerland	CHE	Probability of dying among children ages 5-9 years (per 1,000)	SH.DYN.0509																															1	0.9	0.9	0.9	0.8	0.8	0.7	0.7	0.7	0.6	0.6	0.6	0.6	0.5	0.5	0.5
Channel Islands	CHI	Probability of dying among children ages 5-9 years (per 1,000)	SH.DYN.0509
Chile	CHL	Probability of dying among children ages 5-9 years (per 1,000)	SH.DYN.0509																															1.5	1.5	1.4	1.4	1.3	1.3	1.2	1.2	1.1	1.1	1	1	1	0.9	0.9	0.9
China	CHN	Probability of dying among children ages 5-9 years (per 1,000)	SH.DYN.0509																															4.4	4.2	3.9	3.7	3.5	3.3	3.1	2.9	2.7	2.5	2.4	2.2	2.1	2	1.9	1.8
Cote d'Ivoire	CIV	Probability of dying among children ages 5-9 years (per 1,000)	SH.DYN.0509																															17.8	17.5	17.2	16.9	16.7	16.4	16.1	15.8	15.6	15.4	15.2	15	14.9	14.9	14.8	14.9
Cameroon	CMR	Probability of dying among children ages 5-9 years (per 1,000)	SH.DYN.0509																															22.3	22.1	21.9	21.8	21.6	21.4	21.2	21.1	20.9	20.7	20.5	20.2	20	19.7	19.4	19.1
Congo, Dem. Rep.	COD	Probability of dying among children ages 5-9 years (per 1,000)	SH.DYN.0509																															26	25.4	24.8	24.3	23.7	23.1	22.6	22	21.5	21	20.5	20	19.5	19	18.6	18.1
Congo, Rep.	COG	Probability of dying among children ages 5-9 years (per 1,000)	SH.DYN.0509																															21.9	20.7	19.5	18.5	17.5	16.6	15.8	28	18.5	13.4	12.7	12	11.4	10.7	10	9.4
Colombia	COL	Probability of dying among children ages 5-9 years (per 1,000)	SH.DYN.0509																															2.1	2.1	2	1.9	1.8	1.8	1.7	1.7	1.7	1.6	1.6	1.6	1.5	1.5	1.5	1.4
Comoros	COM	Probability of dying among children ages 5-9 years (per 1,000)	SH.DYN.0509																															11.9	11.6	11.4	11.1	10.8	10.5	10.3	10	9.8	9.6	9.4	9.2	9	8.8	8.7	8.5
Cabo Verde	CPV	Probability of dying among children ages 5-9 years (per 1,000)	SH.DYN.0509																															3.2	3.1	3.1	3	2.9	2.8	2.8	2.7	2.6	2.5	2.4	2.3	2.2	2.1	2	1.9
Costa Rica	CRI	Probability of dying among children ages 5-9 years (per 1,000)	SH.DYN.0509																															1.4	1.4	1.3	1.3	1.3	1.2	1.2	1.2	1.2	1.1	1.1	1.1	1.1	1	1	1
Caribbean small states	CSS	Probability of dying among children ages 5-9 years (per 1,000)	SH.DYN.0509																															2.3189	2.2417	2.19913	2.13398	2.10093	2.02728	2.02157	1.96221	1.93627	1.8862	1.87289	1.81303	1.80389	1.78161	1.71773	1.70778
Cuba	CUB	Probability of dying among children ages 5-9 years (per 1,000)	SH.DYN.0509																															1.8	1.8	1.7	1.7	1.7	1.6	1.6	1.5	1.4	1.4	1.3	1.2	1.2	1.1	1.1	1
Curacao	CUW	Probability of dying among children ages 5-9 years (per 1,000)	SH.DYN.0509
Cayman Islands	CYM	Probability of dying among children ages 5-9 years (per 1,000)	SH.DYN.0509
Cyprus	CYP	Probability of dying among children ages 5-9 years (per 1,000)	SH.DYN.0509																															1.1	1.1	1.1	1.1	1.1	1.1	1.1	1.1	1.1	1.1	1.1	1.1	1.1	1.1	1.1	1
Czech Republic	CZE	Probability of dying among children ages 5-9 years (per 1,000)	SH.DYN.0509																															1.3	1.2	1.2	1.2	1.1	1.1	1	1	0.9	0.9	0.8	0.8	0.8	0.7	0.7	0.7
Germany	DEU	Probability of dying among children ages 5-9 years (per 1,000)	SH.DYN.0509																															1	1	0.9	0.8	0.8	0.7	0.7	0.7	0.6	0.6	0.6	0.6	0.5	0.5	0.5	0.5
Djibouti	DJI	Probability of dying among children ages 5-9 years (per 1,000)	SH.DYN.0509																															17	16.6	16.3	16.1	15.9	15.7	15.5	15.2	15	14.7	14.4	14	13.6	13.2	12.8	12.5
Dominica	DMA	Probability of dying among children ages 5-9 years (per 1,000)	SH.DYN.0509																															1.6	1.6	1.6	1.6	1.6	1.5	1.5	1.5	1.5	1.5	1.5	1.5	1.5	1.5	1.5	1.5
Denmark	DNK	Probability of dying among children ages 5-9 years (per 1,000)	SH.DYN.0509																															1	0.9	0.9	0.8	0.8	0.8	0.7	0.7	0.7	0.6	0.6	0.6	0.6	0.5	0.5	0.5
Dominican Republic	DOM	Probability of dying among children ages 5-9 years (per 1,000)	SH.DYN.0509																															4.2	4	3.9	3.7	3.5	3.4	3.2	3.1	3	2.9	2.8	2.7	2.6	2.5	2.6	2.3
Algeria	DZA	Probability of dying among children ages 5-9 years (per 1,000)	SH.DYN.0509																															5.3	5.1	5	4.8	4.9	4.8	4.3	4.5	4.3	3.8	3.6	3.4	3.3	3.5	2.9	2.8
East Asia & Pacific (excluding high income)	EAP	Probability of dying among children ages 5-9 years (per 1,000)	SH.DYN.0509																															6.10245	5.86081	5.46136	5.16186	4.85771	4.58431	4.34718	4.1259	3.9662	3.78747	3.69501	3.50547	3.37032	3.22198	3.67102	2.9082
Early-demographic dividend	EAR	Probability of dying among children ages 5-9 years (per 1,000)	SH.DYN.0509																															12.1661	11.8201	11.1801	10.7575	10.5334	10.0906	9.52861	9.11756	8.69433	8.31779	7.82373	7.45667	7.09888	6.84019	6.80091	6.2356
East Asia & Pacific	EAS	Probability of dying among children ages 5-9 years (per 1,000)	SH.DYN.0509																															5.7	5.5	5.2	4.9	4.6	4.3	4.1	3.9	3.8	3.6	3.5	3.3	3.2	3	3.4	2.7
Europe & Central Asia (excluding high income)	ECA	Probability of dying among children ages 5-9 years (per 1,000)	SH.DYN.0509																															3.65692	3.62458	3.72815	3.61058	3.5382	3.48152	3.39402	3.25326	3.16699	3.38648	2.93125	2.84404	2.72161	2.65121	2.53433	2.38255
Europe & Central Asia	ECS	Probability of dying among children ages 5-9 years (per 1,000)	SH.DYN.0509																															2.5	2.5	2.5	2.4	2.4	2.3	2.3	2.2	2.1	2.1	1.9	1.8	1.7	1.6	1.6	1.5
Ecuador	ECU	Probability of dying among children ages 5-9 years (per 1,000)	SH.DYN.0509																															3.8	3.6	3.4	3.2	3.1	2.9	2.8	2.7	2.6	2.5	2.5	2.4	2.4	2.3	2.3	2.2
Egypt, Arab Rep.	EGY	Probability of dying among children ages 5-9 years (per 1,000)	SH.DYN.0509																															5.9	5.4	5	4.6	4.3	4	3.8	3.6	3.4	3.3	3.1	2.9	2.8	2.7	2.6	2.6
Euro area	EMU	Probability of dying among children ages 5-9 years (per 1,000)	SH.DYN.0509																															1.08534	1.05147	0.997023	0.962132	0.93167	0.872386	0.844844	0.803614	0.755745	0.744526	0.680396	0.671124	0.636007	0.608969	0.563522	0.556229
Eritrea	ERI	Probability of dying among children ages 5-9 years (per 1,000)	SH.DYN.0509																															28.4	26.1	24	22	20.2	18.5	16.9	15.5	14.2	13	11.9	11	10.1	9.2	8.5	7.9
Spain	ESP	Probability of dying among children ages 5-9 years (per 1,000)	SH.DYN.0509																															1.1	1.1	1	1	1	0.9	0.9	0.8	0.8	0.8	0.7	0.7	0.7	0.7	0.6	0.6
Estonia	EST	Probability of dying among children ages 5-9 years (per 1,000)	SH.DYN.0509																															2.7	2.6	2.5	2.4	2.2	2.1	2	1.9	1.8	1.7	1.6	1.5	1.4	1.3	1.2	1.1
Ethiopia	ETH	Probability of dying among children ages 5-9 years (per 1,000)	SH.DYN.0509																															56.8	51.7	48.8	46	43.4	40.8	38.3	35.8	33.6	31.4	29.3	27.3	25.4	23.6	21.8	20
European Union	EUU	Probability of dying among children ages 5-9 years (per 1,000)	SH.DYN.0509																															1.27428	1.21334	1.16835	1.13578	1.14347	1.13209	1.13072	1.08021	0.994633	0.918219	0.808778	0.771381	0.73517	0.694161	0.652574	0.641355
Fragile and conflict affected situations	FCS	Probability of dying among children ages 5-9 years (per 1,000)	SH.DYN.0509																															25.3625	24.5793	23.6264	23.0793	22.165	21.3864	20.6187	19.9751	19.2764	18.6966	17.9018	17.2188	16.575	16.1389	15.5091	14.9107
Finland	FIN	Probability of dying among children ages 5-9 years (per 1,000)	SH.DYN.0509																															1	0.9	0.9	0.9	0.9	0.8	0.8	0.8	0.8	0.7	0.7	0.7	0.7	0.6	0.6	0.6
Fiji	FJI	Probability of dying among children ages 5-9 years (per 1,000)	SH.DYN.0509																															6.4	6.2	6.1	5.8	5.6	5.4	5.2	4.9	4.7	4.4	4.2	4	3.7	3.5	3.3	3.1
France	FRA	Probability of dying among children ages 5-9 years (per 1,000)	SH.DYN.0509																															1	0.9	0.9	0.9	0.8	0.8	0.8	0.7	0.7	0.7	0.6	0.6	0.6	0.6	0.5	0.5
Faroe Islands	FRO	Probability of dying among children ages 5-9 years (per 1,000)	SH.DYN.0509
Micronesia, Fed. Sts.	FSM	Probability of dying among children ages 5-9 years (per 1,000)	SH.DYN.0509																															5.8	5.8	5.8	5.8	5.8	5.8	5.8	5.8	5.8	5.7	5.6	5.5	6.7	5.3	5.1	5
Gabon	GAB	Probability of dying among children ages 5-9 years (per 1,000)	SH.DYN.0509																															10.5	10.3	10.2	10	10	9.8	9.7	9.6	9.5	9.4	9.2	9	8.9	8.7	8.5	8.3
United Kingdom	GBR	Probability of dying among children ages 5-9 years (per 1,000)	SH.DYN.0509																															0.9	0.8	0.8	0.8	0.7	0.7	0.7	0.6	0.6	0.6	0.6	0.6	0.6	0.5	0.5	0.5
Georgia	GEO	Probability of dying among children ages 5-9 years (per 1,000)	SH.DYN.0509																															2	2.2	2	2.2	1.5	1.4	1.4	1.3	1.3	1.2	1.2	1.2	1.2	1.2	1.2	1.2
Ghana	GHA	Probability of dying among children ages 5-9 years (per 1,000)	SH.DYN.0509																															16.5	16	15.5	15.1	14.6	14.2	13.7	13.3	12.8	12.4	12	11.6	11.1	10.7	10.3	9.9
Gibraltar	GIB	Probability of dying among children ages 5-9 years (per 1,000)	SH.DYN.0509
Guinea	GIN	Probability of dying among children ages 5-9 years (per 1,000)	SH.DYN.0509																															29.4	28.5	27.6	26.7	25.9	25.1	24.3	23.5	22.8	22.1	21.4	20.7	20.1	19.5	18.9	18.3
Gambia, The	GMB	Probability of dying among children ages 5-9 years (per 1,000)	SH.DYN.0509																															22.4	21.5	20.6	19.8	18.9	18.1	17.2	16.4	15.6	14.9	14.1	13.5	12.8	12.2	11.5	11
Guinea-Bissau	GNB	Probability of dying among children ages 5-9 years (per 1,000)	SH.DYN.0509																															33.3	32.4	31.4	30.4	29.4	28.5	27.7	26.9	28	25.8	25.7	25.4	25	24.4	23.7	23
Equatorial Guinea	GNQ	Probability of dying among children ages 5-9 years (per 1,000)	SH.DYN.0509																															24	23.8	23.6	23.4	23.2	23	22.7	22.4	21.9	21.3	20.7	20.1	19.4	18.7	18	17.4
Greece	GRC	Probability of dying among children ages 5-9 years (per 1,000)	SH.DYN.0509																															0.9	0.9	0.9	0.8	0.8	0.8	0.8	0.7	0.7	0.8	0.7	0.7	0.7	0.6	0.6	0.6
Grenada	GRD	Probability of dying among children ages 5-9 years (per 1,000)	SH.DYN.0509																															2.7	2.6	2.6	2.5	2.4	2.3	2.3	2.2	2.2	2.1	2.1	2.1	2	2	2	2
Greenland	GRL	Probability of dying among children ages 5-9 years (per 1,000)	SH.DYN.0509
Guatemala	GTM	Probability of dying among children ages 5-9 years (per 1,000)	SH.DYN.0509																															7.6	7	6.3	5.7	5.2	4.8	4.4	4.1	3.9	3.7	3.5	3.3	3.1	3	2.8	3
Guam	GUM	Probability of dying among children ages 5-9 years (per 1,000)	SH.DYN.0509
Guyana	GUY	Probability of dying among children ages 5-9 years (per 1,000)	SH.DYN.0509																															2.7	2.6	2.5	2.4	2.3	2.2	2.2	2.2	2.1	2.1	2.1	2.1	2.1	2.1	2.1	2.1
High income	HIC	Probability of dying among children ages 5-9 years (per 1,000)	SH.DYN.0509																															1.3	1.3	1.2	1.2	1.2	1.2	1.1	1	1	0.9	0.9	0.8	0.8	0.8	0.7	0.7
Hong Kong SAR, China	HKG	Probability of dying among children ages 5-9 years (per 1,000)	SH.DYN.0509
Honduras	HND	Probability of dying among children ages 5-9 years (per 1,000)	SH.DYN.0509																															6.1	5.8	5.4	5.1	4.8	4.5	4.3	4	10.1	3.7	3.5	3.4	3.3	3.1	3	2.9
Heavily indebted poor countries (HIPC)	HPC	Probability of dying among children ages 5-9 years (per 1,000)	SH.DYN.0509																															28.5033	27.388	26.4071	25.7671	25.4227	24.4356	22.8967	22.1042	21.3742	20.4028	19.526	18.6869	17.8836	17.0991	16.3501	15.5888
Croatia	HRV	Probability of dying among children ages 5-9 years (per 1,000)	SH.DYN.0509																															1.4	1.5	1.4	1.3	1.1	1.1	1	1	0.9	0.9	0.8	0.8	0.8	0.7	0.7	0.7
Haiti	HTI	Probability of dying among children ages 5-9 years (per 1,000)	SH.DYN.0509																															17.9	17.3	16.8	16.3	15.7	15.2	14.6	14.1	13.6	13.1	12.6	12.1	11.6	11.2	12.5	10.4
Hungary	HUN	Probability of dying among children ages 5-9 years (per 1,000)	SH.DYN.0509																															1.3	1.3	1.2	1.2	1.1	1.1	1	1	0.9	0.9	0.9	0.8	0.8	0.8	0.7	0.7
IBRD only	IBD	Probability of dying among children ages 5-9 years (per 1,000)	SH.DYN.0509																															7.44148	7.14052	6.78465	6.49924	6.21668	5.94227	5.69402	5.50455	5.33293	5.23922	5.03199	4.87053	4.68408	4.60054	4.65057	4.18468
IDA & IBRD total	IBT	Probability of dying among children ages 5-9 years (per 1,000)	SH.DYN.0509																															10.811	10.5409	10.0243	9.69198	9.39278	9.03719	8.65628	8.41218	8.20239	8.0286	7.78176	7.56354	7.34267	7.17976	7.12191	6.7067
IDA total	IDA	Probability of dying among children ages 5-9 years (per 1,000)	SH.DYN.0509																															21.3808	21.1125	20.0496	19.5605	19.1951	18.5213	17.5714	16.8967	16.2259	15.4618	14.7967	14.1689	13.6534	13.1506	12.7301	12.3182
IDA blend	IDB	Probability of dying among children ages 5-9 years (per 1,000)	SH.DYN.0509																															14.9735	14.8116	14.6726	14.5289	14.2939	13.9485	13.5752	13.3535	12.9741	12.602	12.3137	11.9513	11.6444	11.3364	11.1271	10.9758
Indonesia	IDN	Probability of dying among children ages 5-9 years (per 1,000)	SH.DYN.0509																															8.8	8.5	8.1	7.8	7.5	7.2	7	6.7	6.5	6.2	6	5.7	5.5	5.3	8.9	4.9
IDA only	IDX	Probability of dying among children ages 5-9 years (per 1,000)	SH.DYN.0509																															24.5776	24.2613	22.7428	22.0883	21.6656	20.8331	19.5935	18.689	17.8678	16.901	16.0419	15.2768	14.6524	14.0485	13.5201	12.9775
Isle of Man	IMN	Probability of dying among children ages 5-9 years (per 1,000)	SH.DYN.0509
India	IND	Probability of dying among children ages 5-9 years (per 1,000)	SH.DYN.0509																															13.8	13.3	12.8	12.3	11.9	11.4	10.9	10.5	10	9.6	9.1	8.7	8.2	7.8	7.4	7
Not classified	INX	Probability of dying among children ages 5-9 years (per 1,000)	SH.DYN.0509
Ireland	IRL	Probability of dying among children ages 5-9 years (per 1,000)	SH.DYN.0509																															0.9	0.9	0.8	0.8	0.8	0.8	0.7	0.7	0.7	0.7	0.7	0.6	0.6	0.6	0.6	0.6
Iran, Islamic Rep.	IRN	Probability of dying among children ages 5-9 years (per 1,000)	SH.DYN.0509																															7	4.4	4.1	3.9	3.7	3.5	3.3	3.2	3.1	3	2.9	2.8	2.8	4.9	2.7	2.7
Iraq	IRQ	Probability of dying among children ages 5-9 years (per 1,000)	SH.DYN.0509																															6.7	9.1	6	5.6	5.3	5.2	4.7	4.4	4.1	3.8	3.6	3.4	3.2	7.9	7.1	7.6
Iceland	ISL	Probability of dying among children ages 5-9 years (per 1,000)	SH.DYN.0509																															1.4	1.3	1.2	1.1	1.1	1	0.9	0.9	0.8	0.8	0.7	0.7	0.6	0.6	0.6	0.5
Israel	ISR	Probability of dying among children ages 5-9 years (per 1,000)	SH.DYN.0509																															1	1	1	0.9	0.9	0.9	0.8	0.8	0.8	0.8	0.8	0.7	0.8	0.7	0.7	0.7
Italy	ITA	Probability of dying among children ages 5-9 years (per 1,000)	SH.DYN.0509																															0.9	0.9	0.9	0.9	0.9	0.9	0.8	0.8	0.7	0.7	0.6	0.6	0.6	0.5	0.5	0.5
Jamaica	JAM	Probability of dying among children ages 5-9 years (per 1,000)	SH.DYN.0509																															2.3	2.2	2.2	2.1	2.1	2	2	1.9	1.9	1.8	1.8	1.7	1.7	1.7	1.6	1.6
Jordan	JOR	Probability of dying among children ages 5-9 years (per 1,000)	SH.DYN.0509																															3	3	3	2.9	2.9	2.8	2.8	2.7	2.7	2.6	2.5	2.5	2.4	2.3	2.2	2.1
Japan	JPN	Probability of dying among children ages 5-9 years (per 1,000)	SH.DYN.0509																															0.9	0.9	0.9	0.9	0.8	1.2	0.8	0.7	0.7	0.7	0.6	0.6	0.6	0.6	0.5	0.5
Kazakhstan	KAZ	Probability of dying among children ages 5-9 years (per 1,000)	SH.DYN.0509																															3	3.1	3	3	3	2.9	2.8	2.7	2.6	2.6	2.5	2.4	2.4	2.4	2.3	2.3
Kenya	KEN	Probability of dying among children ages 5-9 years (per 1,000)	SH.DYN.0509																															11.5	11.7	11.9	12	12	12	11.8	11.6	11.3	11	10.6	10.1	9.6	9	8.6	8.1
Kyrgyz Republic	KGZ	Probability of dying among children ages 5-9 years (per 1,000)	SH.DYN.0509																															3.2	3.2	3.1	3	3	2.9	2.9	2.8	2.6	2.5	2.4	2.3	2.1	2	1.9	1.8
Cambodia	KHM	Probability of dying among children ages 5-9 years (per 1,000)	SH.DYN.0509																															23.2	21.9	20.8	19.7	18.7	17.6	16.6	15.5	14.5	13.5	12.6	11.6	10.7	9.9	9.1	8.3
Kiribati	KIR	Probability of dying among children ages 5-9 years (per 1,000)	SH.DYN.0509																															9.7	9.3	9	8.8	8.6	8.4	8.2	8	7.8	7.6	7.4	7.2	7.1	7	6.9	6.9
St. Kitts and Nevis	KNA	Probability of dying among children ages 5-9 years (per 1,000)	SH.DYN.0509																															2.3	2.2	2.2	2.2	2.2	2.1	2.1	2	2	1.9	1.9	1.8	1.7	1.7	1.6	1.6
Korea, Rep.	KOR	Probability of dying among children ages 5-9 years (per 1,000)	SH.DYN.0509																															2.6	2.4	2.3	2.2	2	1.9	1.7	1.6	1.5	1.4	1.2	1.2	1.1	1	0.9	0.9
Kuwait	KWT	Probability of dying among children ages 5-9 years (per 1,000)	SH.DYN.0509																															2.7	17.4	1.8	1.7	1.7	1.6	1.6	1.5	1.5	1.4	1.4	1.4	1.4	1.3	1.3	1.3
Latin America & Caribbean (excluding high income)	LAC	Probability of dying among children ages 5-9 years (per 1,000)	SH.DYN.0509																															3.17055	3.03201	2.87156	2.76618	2.66988	2.54064	2.45838	2.34466	2.43559	2.21912	2.12021	2.08719	2.01992	1.96485	1.93447	1.86341
Lao PDR	LAO	Probability of dying among children ages 5-9 years (per 1,000)	SH.DYN.0509																															30.1	28.1	26.3	24.5	22.9	21.4	20	18.7	17.4	16.3	15.2	14.2	13.3	12.4	11.5	10.7
Lebanon	LBN	Probability of dying among children ages 5-9 years (per 1,000)	SH.DYN.0509																															4.5	2.8	2.7	2.6	2.5	2.4	2.3	2.2	2.1	2	2	1.9	1.8	1.7	1.6	1.5
Liberia	LBR	Probability of dying among children ages 5-9 years (per 1,000)	SH.DYN.0509																															23.3	20.2	20.1	20	22.2	19.6	21.4	18.9	18.4	17.9	17.3	16.6	17.4	18.2	14.8	14.2
Libya	LBY	Probability of dying among children ages 5-9 years (per 1,000)	SH.DYN.0509																															5.1	4.9	4.7	4.4	4.1	3.9	3.6	3.4	3.1	3	2.8	2.7	2.5	2.4	2.3	2.2
St. Lucia	LCA	Probability of dying among children ages 5-9 years (per 1,000)	SH.DYN.0509																															2	2	2	2	2	2	2	2	2	2	1.9	1.9	1.9	1.9	1.8	1.8
Latin America & Caribbean	LCN	Probability of dying among children ages 5-9 years (per 1,000)	SH.DYN.0509																															3.1	2.9	2.8	2.7	2.6	2.5	2.4	2.3	2.4	2.3	2.1	2	2	1.9	1.9	1.8
Least developed countries: UN classification	LDC	Probability of dying among children ages 5-9 years (per 1,000)	SH.DYN.0509																															26.462	26.1409	24.4831	23.908	23.3858	22.5052	21.1607	20.201	19.236	18.2617	17.3245	16.4864	15.7999	15.1283	14.5348	13.9179
Low income	LIC	Probability of dying among children ages 5-9 years (per 1,000)	SH.DYN.0509																															29.4	28.2	27.2	26.5	26.2	25.1	23.3	22.4	21.5	20.6	19.6	18.7	17.9	17	16.2	15.4
Liechtenstein	LIE	Probability of dying among children ages 5-9 years (per 1,000)	SH.DYN.0509
Sri Lanka	LKA	Probability of dying among children ages 5-9 years (per 1,000)	SH.DYN.0509																															4.1	4.4	3.8	2.8	2.7	2.7	2.6	2.6	2.5	2.4	2.3	2.2	2.1	2	13.2	1.9
Lower middle income	LMC	Probability of dying among children ages 5-9 years (per 1,000)	SH.DYN.0509																															13.5	13.3	12.6	12.3	11.8	11.4	11	10.6	10.2	9.7	9.3	8.9	8.6	8.2	8	7.7
Low & middle income	LMY	Probability of dying among children ages 5-9 years (per 1,000)	SH.DYN.0509																															10.9144	10.6409	10.1189	9.78327	9.48125	9.12217	8.73709	8.49101	8.27926	8.08334	7.85161	7.62835	7.4022	7.23426	7.17267	6.75168
Lesotho	LSO	Probability of dying among children ages 5-9 years (per 1,000)	SH.DYN.0509																															9.1	8.9	8.7	8.6	8.4	8.2	8.1	7.9	7.8	7.6	7.5	7.4	7.2	7.1	7	6.9
Late-demographic dividend	LTE	Probability of dying among children ages 5-9 years (per 1,000)	SH.DYN.0509																															3.94697	3.83201	3.59983	3.45264	3.31181	3.158	2.99858	2.82706	2.6695	2.5045	2.39369	2.23726	2.13441	2.04257	2.08108	1.83701
Lithuania	LTU	Probability of dying among children ages 5-9 years (per 1,000)	SH.DYN.0509																															2.5	2.4	2.3	2.2	2.1	1.9	1.8	1.8	1.7	1.6	1.5	1.4	1.4	1.3	1.3	1.2
Luxembourg	LUX	Probability of dying among children ages 5-9 years (per 1,000)	SH.DYN.0509																															0.8	0.7	0.7	0.7	0.6	0.6	0.5	0.5	0.5	0.5	0.4	0.4	0.4	0.4	0.4	0.3
Latvia	LVA	Probability of dying among children ages 5-9 years (per 1,000)	SH.DYN.0509																															3.1	3	2.8	2.7	2.6	2.4	2.3	2.2	2.1	2	1.9	1.8	1.7	1.7	1.6	1.5
Macao SAR, China	MAC	Probability of dying among children ages 5-9 years (per 1,000)	SH.DYN.0509
St. Martin (French part)	MAF	Probability of dying among children ages 5-9 years (per 1,000)	SH.DYN.0509
Morocco	MAR	Probability of dying among children ages 5-9 years (per 1,000)	SH.DYN.0509																															6	5.7	5.4	5.2	4.9	4.7	4.5	4.3	4	3.8	3.7	3.5	3.3	3.2	3	2.9
Monaco	MCO	Probability of dying among children ages 5-9 years (per 1,000)	SH.DYN.0509																															0.9	0.9	0.8	0.8	0.8	0.7	0.7	0.7	0.7	0.6	0.6	0.6	0.6	0.6	0.6	0.5
Moldova	MDA	Probability of dying among children ages 5-9 years (per 1,000)	SH.DYN.0509																															3.1	3	3.3	2.9	2.9	2.8	2.7	2.6	2.5	2.4	2.3	2.1	2	1.9	1.8	1.7
Madagascar	MDG	Probability of dying among children ages 5-9 years (per 1,000)	SH.DYN.0509																															24.3	23.4	22.5	21.7	20.8	20	19.3	18.6	18	17.3	16.7	16.2	15.6	15.1	14.6	14.2
Maldives	MDV	Probability of dying among children ages 5-9 years (per 1,000)	SH.DYN.0509																															5.4	5	4.7	4.3	4	3.7	3.5	3.3	3.1	2.9	2.7	2.6	2.4	2.3	3.8	2.1
Middle East & North Africa	MEA	Probability of dying among children ages 5-9 years (per 1,000)	SH.DYN.0509																															6.1	5.6	4.9	4.7	4.5	4.3	4.1	3.9	3.7	3.6	3.4	3.2	3.1	3.9	3.3	3.3
Mexico	MEX	Probability of dying among children ages 5-9 years (per 1,000)	SH.DYN.0509																															2.7	2.4	2.2	2.1	2	1.9	1.8	1.7	1.7	1.6	1.5	1.5	1.5	1.4	1.4	1.4
Marshall Islands	MHL	Probability of dying among children ages 5-9 years (per 1,000)	SH.DYN.0509																															5.3	5.1	4.9	4.8	4.6	4.6	4.5	4.5	4.5	4.5	4.5	4.5	4.5	4.4	4.4	4.4
Middle income	MIC	Probability of dying among children ages 5-9 years (per 1,000)	SH.DYN.0509																															9.11496	8.91118	8.43405	8.12118	7.80931	7.50714	7.22727	7.00445	6.79637	6.61198	6.40154	6.20571	6.01136	5.89264	5.90223	5.50104
North Macedonia	MKD	Probability of dying among children ages 5-9 years (per 1,000)	SH.DYN.0509																															1.8	1.8	1.7	1.7	1.6	1.5	1.5	1.4	1.4	1.3	1.2	1.2	1.1	1	1	0.9
Mali	MLI	Probability of dying among children ages 5-9 years (per 1,000)	SH.DYN.0509																															28.6	27.9	27.3	26.6	26	25.4	24.8	24.2	23.6	23	22.4	21.8	21.2	20.7	20.1	19.6
Malta	MLT	Probability of dying among children ages 5-9 years (per 1,000)	SH.DYN.0509																															0.7	0.7	0.7	0.6	0.6	0.6	0.6	0.6	0.6	0.5	0.5	0.5	0.5	0.5	0.5	0.4
Myanmar	MMR	Probability of dying among children ages 5-9 years (per 1,000)	SH.DYN.0509																															22.7	22.1	21.5	20.7	19.9	19.1	18.2	17.4	16.5	15.6	14.8	14	13.1	12.3	11.4	10.5
Middle East & North Africa (excluding high income)	MNA	Probability of dying among children ages 5-9 years (per 1,000)	SH.DYN.0509																															6.41471	5.73358	5.17418	4.90899	4.71105	4.50647	4.2545	4.1282	3.94346	3.75755	3.60067	3.42686	3.30953	4.13662	3.49838	3.50021
Montenegro	MNE	Probability of dying among children ages 5-9 years (per 1,000)	SH.DYN.0509																															1.2	1.2	1.2	1.1	1.1	1.1	1.1	1.1	1	1	1	1	0.9	0.9	0.9	0.9
Mongolia	MNG	Probability of dying among children ages 5-9 years (per 1,000)	SH.DYN.0509																															6.9	6.8	6.6	6.4	6.1	5.8	5.4	4.9	4.4	4	3.6	3.3	3	2.8	2.7	2.6
Northern Mariana Islands	MNP	Probability of dying among children ages 5-9 years (per 1,000)	SH.DYN.0509
Mozambique	MOZ	Probability of dying among children ages 5-9 years (per 1,000)	SH.DYN.0509																															42	39.7	37.4	35.3	33.4	31.4	29.5	27.8	26	24.5	23	21.5	20.2	19	17.8	16.8
Mauritania	MRT	Probability of dying among children ages 5-9 years (per 1,000)	SH.DYN.0509																															13.3	12.8	12.4	12	11.6	11.2	10.8	10.5	10.1	9.8	9.5	9.2	8.8	8.6	8.3	8
Mauritius	MUS	Probability of dying among children ages 5-9 years (per 1,000)	SH.DYN.0509																															1.6	1.5	1.5	1.5	1.4	1.4	1.4	1.4	1.3	1.3	1.3	1.3	1.2	1.2	1.2	1.1
Malawi	MWI	Probability of dying among children ages 5-9 years (per 1,000)	SH.DYN.0509																															27.4	26.2	25	23.8	22.7	21.7	20.7	19.7	18.7	17.8	17	16.2	15.4	14.7	14	13.4
Malaysia	MYS	Probability of dying among children ages 5-9 years (per 1,000)	SH.DYN.0509																															2.4	2.3	2.2	2	2	1.9	1.8	1.7	1.7	1.6	1.6	1.5	1.5	1.4	1.4	1.4
North America	NAC	Probability of dying among children ages 5-9 years (per 1,000)	SH.DYN.0509																															1.1	1.1	1	1	1	1	0.9	0.9	0.9	0.8	0.8	0.8	0.8	0.7	0.7	0.7
Namibia	NAM	Probability of dying among children ages 5-9 years (per 1,000)	SH.DYN.0509																															9.2	9	8.8	8.7	8.5	8.4	8.4	8.3	8.3	8.2	8.2	8.2	8.3	8.2	8.2	8.1
New Caledonia	NCL	Probability of dying among children ages 5-9 years (per 1,000)	SH.DYN.0509
Niger	NER	Probability of dying among children ages 5-9 years (per 1,000)	SH.DYN.0509																															49.3	47.9	46.5	45.1	43.6	42.1	40.5	38.9	37.3	35.6	34	32.4	30.9	29.4	28.1	26.8
Nigeria	NGA	Probability of dying among children ages 5-9 years (per 1,000)	SH.DYN.0509																															25.6	25.1	24.7	24.3	23.9	23.4	22.9	22.4	21.9	21.4	20.9	20.3	19.8	19.3	18.8	18.4
Nicaragua	NIC	Probability of dying among children ages 5-9 years (per 1,000)	SH.DYN.0509																															4.7	4.6	4.4	4.2	4.1	3.9	3.7	3.6	5.3	3.2	3.1	2.9	2.8	2.6	2.5	2.4
Netherlands	NLD	Probability of dying among children ages 5-9 years (per 1,000)	SH.DYN.0509																															0.9	0.9	0.8	0.8	0.8	0.7	0.7	0.7	0.7	0.7	0.6	0.6	0.6	0.6	0.5	0.5
Norway	NOR	Probability of dying among children ages 5-9 years (per 1,000)	SH.DYN.0509																															0.9	0.9	0.9	0.8	0.8	0.8	0.7	0.7	0.7	0.7	0.6	0.6	0.6	0.6	0.5	0.5
Nepal	NPL	Probability of dying among children ages 5-9 years (per 1,000)	SH.DYN.0509																															19.2	18.1	17.1	16.1	15	14	12.9	11.9	10.9	9.9	9	8.2	8.2	6.9	6.4	5.9
Nauru	NRU	Probability of dying among children ages 5-9 years (per 1,000)	SH.DYN.0509																															6.4	6.1	5.9	5.7	5.5	5.3	5.1	5	4.8	4.7	4.5	4.4	4.4	4.3	4.3	4.3
New Zealand	NZL	Probability of dying among children ages 5-9 years (per 1,000)	SH.DYN.0509																															1.2	1.1	1.1	1	1	1	0.9	0.9	0.9	0.8	0.8	0.8	0.8	0.7	0.7	0.7
OECD members	OED	Probability of dying among children ages 5-9 years (per 1,000)	SH.DYN.0509																															1.86659	1.78231	1.72097	1.6448	1.57559	1.55597	1.47734	1.39465	1.36323	1.43415	1.22663	1.21134	1.17767	1.13351	1.06656	1.04065
Oman	OMN	Probability of dying among children ages 5-9 years (per 1,000)	SH.DYN.0509																															3.3	3.1	2.8	2.6	2.4	2.3	2.1	2	1.9	1.8	1.7	1.6	1.5	1.5	1.4	1.4
Other small states	OSS	Probability of dying among children ages 5-9 years (per 1,000)	SH.DYN.0509																															11.2376	10.9988	10.7804	10.5765	10.3379	10.1272	9.95317	9.75072	9.69021	9.37511	9.21167	9.06588	8.90618	8.72332	8.55527	8.32729
Pakistan	PAK	Probability of dying among children ages 5-9 years (per 1,000)	SH.DYN.0509																															8.1	8.2	8.3	8.4	8.3	8	7.6	7.3	7	6.7	6.5	6.2	5.9	5.6	5.5	5.5
Panama	PAN	Probability of dying among children ages 5-9 years (per 1,000)	SH.DYN.0509																															2.6	2.6	2.5	2.5	2.4	2.4	2.3	2.2	2.2	2.1	2.1	2	2	1.9	1.9	1.9
Peru	PER	Probability of dying among children ages 5-9 years (per 1,000)	SH.DYN.0509																															6	5.7	5.4	5.1	4.8	4.5	4.3	4	3.8	3.6	3.4	3.2	3	2.9	2.7	2.6
Philippines	PHL	Probability of dying among children ages 5-9 years (per 1,000)	SH.DYN.0509																															4.7	4.9	4.2	4.1	3.9	3.7	3.6	3.4	3.3	3.1	3	2.9	2.8	2.7	2.6	2.6
Palau	PLW	Probability of dying among children ages 5-9 years (per 1,000)	SH.DYN.0509																															3.9	3.9	3.8	3.8	3.7	3.6	3.6	3.5	3.4	3.3	3.3	3.2	3.1	3.1	3	3
Papua New Guinea	PNG	Probability of dying among children ages 5-9 years (per 1,000)	SH.DYN.0509																															8.7	8.5	8.4	8.2	8.1	8	7.8	7.7	9.1	7.5	7.4	7.2	7.1	7	6.9	6.8
Poland	POL	Probability of dying among children ages 5-9 years (per 1,000)	SH.DYN.0509																															1.4	1.3	1.3	1.2	1.2	1.1	1.1	1	1	1	0.9	0.9	0.9	0.8	0.8	0.8
Pre-demographic dividend	PRE	Probability of dying among children ages 5-9 years (per 1,000)	SH.DYN.0509																															24.0599	23.6679	22.9456	22.7343	21.9299	21.3597	20.7873	20.2966	19.735	19.1454	18.5288	17.904	17.3099	16.8988	16.2774	15.7592
Puerto Rico	PRI	Probability of dying among children ages 5-9 years (per 1,000)	SH.DYN.0509
Korea, Dem. People's Rep.	PRK	Probability of dying among children ages 5-9 years (per 1,000)	SH.DYN.0509																															4.7	5.2	5.8	6.5	7.1	7.6	7.8	7.8	7.6	7	6.3	5.6	4.9	4.3	3.9	3.7
Portugal	PRT	Probability of dying among children ages 5-9 years (per 1,000)	SH.DYN.0509																															2	1.9	1.8	1.8	1.7	1.6	1.5	1.4	1.4	1.3	1.2	1.1	1	0.9	0.9	0.8
Paraguay	PRY	Probability of dying among children ages 5-9 years (per 1,000)	SH.DYN.0509																															4.4	4.2	4	3.8	3.6	3.4	3.3	3.1	2.9	2.8	2.6	2.5	2.3	2.2	2	1.9
West Bank and Gaza	PSE	Probability of dying among children ages 5-9 years (per 1,000)	SH.DYN.0509																															3.3	3.2	3.1	2.9	2.8	2.7	2.6	2.5	2.4	2.3	2.2	2.4	2.7	2.3	2.4	1.8
Pacific island small states	PSS	Probability of dying among children ages 5-9 years (per 1,000)	SH.DYN.0509																															5.23658	5.09152	4.98817	4.81459	4.68207	4.57621	4.44538	4.5008	4.14427	3.99394	3.86126	3.76016	3.70495	3.5128	3.43131	3.36156
Post-demographic dividend	PST	Probability of dying among children ages 5-9 years (per 1,000)	SH.DYN.0509																															1.24392	1.20906	1.19988	1.14908	1.08518	1.10254	1.0113	0.934106	0.908721	0.890299	0.806219	0.794781	0.775919	0.746024	0.674691	0.66613
French Polynesia	PYF	Probability of dying among children ages 5-9 years (per 1,000)	SH.DYN.0509
Qatar	QAT	Probability of dying among children ages 5-9 years (per 1,000)	SH.DYN.0509																															1.9	1.8	1.7	1.6	1.6	1.5	1.5	1.5	1.5	1.4	1.4	1.4	1.4	1.3	1.3	1.3
Romania	ROU	Probability of dying among children ages 5-9 years (per 1,000)	SH.DYN.0509																															3	2.7	2.7	2.8	3.3	3.9	4.3	4.3	3.8	3	2.3	1.9	1.8	1.7	1.6	1.5
Russian Federation	RUS	Probability of dying among children ages 5-9 years (per 1,000)	SH.DYN.0509																															2.8	2.8	2.9	2.8	2.8	2.7	2.5	2.4	2.4	2.4	2.3	2.3	2.2	2.2	2.1	1.9
Rwanda	RWA	Probability of dying among children ages 5-9 years (per 1,000)	SH.DYN.0509																															41.2	42.9	44.9	47.1	96.4	98.7	49.5	47.3	44	40	35.8	32	28.5	25.4	22.6	20.1
South Asia	SAS	Probability of dying among children ages 5-9 years (per 1,000)	SH.DYN.0509																															13.4	13.3	12.5	12	11.5	11.1	10.6	10	9.5	8.9	8.4	8	7.6	7.2	7	6.7
Saudi Arabia	SAU	Probability of dying among children ages 5-9 years (per 1,000)	SH.DYN.0509																															3.7	3.5	3.3	3.1	2.9	2.7	2.6	2.5	2.3	2.2	2.1	2	1.9	1.9	1.8	1.7
Sudan	SDN	Probability of dying among children ages 5-9 years (per 1,000)	SH.DYN.0509																															19.4	18.9	18.3	17.7	17	16.3	15.6	14.9	14.2	13.5	12.8	12.1	11.5	10.9	10.3	9.8
Senegal	SEN	Probability of dying among children ages 5-9 years (per 1,000)	SH.DYN.0509																															24	23.4	23	22.9	22.9	23.1	23.1	23.1	22.9	22.5	21.7	20.8	19.7	18.4	17.2	16
Singapore	SGP	Probability of dying among children ages 5-9 years (per 1,000)	SH.DYN.0509																															1	1	0.9	0.9	0.8	0.8	0.7	0.7	0.7	0.6	0.6	0.6	0.5	0.5	0.5	0.5
Solomon Islands	SLB	Probability of dying among children ages 5-9 years (per 1,000)	SH.DYN.0509																															4.2	4.1	4	3.9	3.8	3.8	3.7	3.6	3.5	3.5	3.4	3.4	3.4	3.3	3.3	3.3
Sierra Leone	SLE	Probability of dying among children ages 5-9 years (per 1,000)	SH.DYN.0509																															37.3	37	36.7	36.4	36.1	35.6	35	34.4	36.8	36.3	32	31.1	30.2	29.2	28.2	27.1
El Salvador	SLV	Probability of dying among children ages 5-9 years (per 1,000)	SH.DYN.0509																															3.7	3	2.7	2.5	2.3	2.2	2.1	2	1.9	1.8	1.7	2.4	1.5	1.5	1.4	1.4
San Marino	SMR	Probability of dying among children ages 5-9 years (per 1,000)	SH.DYN.0509																															1.5	1.4	1.3	1.2	1.1	1	1	0.9	0.8	0.8	0.7	0.7	0.6	0.6	0.5	0.5
Somalia	SOM	Probability of dying among children ages 5-9 years (per 1,000)	SH.DYN.0509																															26.6	30.2	25.6	25.4	25.4	25.4	25.4	25.4	25.4	25.4	25.4	25.4	25.4	25.4	25.4	25.4
Serbia	SRB	Probability of dying among children ages 5-9 years (per 1,000)	SH.DYN.0509																															1.7	2.2	2	1.7	1.4	1.3	1.3	1.3	1.3	1.3	1.2	1.2	1.1	1	0.9	0.9
Sub-Saharan Africa (excluding high income)	SSA	Probability of dying among children ages 5-9 years (per 1,000)	SH.DYN.0509																															26.3547	25.5542	24.8728	24.5145	24.189	23.4644	22.3249	21.7133	21.0656	20.3857	19.6763	18.9604	18.2769	17.5975	16.9053	16.2349
South Sudan	SSD	Probability of dying among children ages 5-9 years (per 1,000)	SH.DYN.0509																															38.4	37.6	36.7	35.8	34.7	33.6	32.4	31.2	29.9	28.5	27	25.5	24.1	22.7	21.4	20.2
Sub-Saharan Africa	SSF	Probability of dying among children ages 5-9 years (per 1,000)	SH.DYN.0509																															26.4	25.6	25	24.6	24.3	23.5	22.4	21.8	21.1	20.4	19.7	19	18.3	17.6	16.9	16.2
Small states	SST	Probability of dying among children ages 5-9 years (per 1,000)	SH.DYN.0509																															8.83393	8.66446	8.5221	8.38351	8.23008	8.0838	7.97692	7.84257	7.78226	7.53942	7.41458	7.29917	7.18367	7.03745	6.90283	6.73795
Sao Tome and Principe	STP	Probability of dying among children ages 5-9 years (per 1,000)	SH.DYN.0509																															13.4	13.5	13.5	13.4	13.2	12.9	12.5	11.9	11.4	10.7	10.1	9.4	8.8	8.2	7.6	7
Suriname	SUR	Probability of dying among children ages 5-9 years (per 1,000)	SH.DYN.0509																															2.7	2.5	2.4	2.3	2.3	2.2	2.1	2.1	2	2	1.9	1.9	1.9	1.8	1.8	1.8
Slovak Republic	SVK	Probability of dying among children ages 5-9 years (per 1,000)	SH.DYN.0509																															1.4	1.4	1.3	1.3	1.3	1.2	1.2	1.2	1.2	1.1	1.1	1.1	1	1	1	1
Slovenia	SVN	Probability of dying among children ages 5-9 years (per 1,000)	SH.DYN.0509																															1.2	1.2	1.1	1.1	1	1	0.9	0.9	0.9	0.8	0.8	0.7	0.7	0.7	0.6	0.6
Sweden	SWE	Probability of dying among children ages 5-9 years (per 1,000)	SH.DYN.0509																															0.7	0.7	0.7	0.6	0.6	0.6	0.6	0.6	0.6	0.5	0.5	0.5	0.5	0.5	0.5	0.5
Eswatini	SWZ	Probability of dying among children ages 5-9 years (per 1,000)	SH.DYN.0509																															6	6.2	6.5	6.7	6.9	7.2	7.5	7.8	8.2	8.6	9	9.3	9.6	9.8	10	10.2
Sint Maarten (Dutch part)	SXM	Probability of dying among children ages 5-9 years (per 1,000)	SH.DYN.0509
Seychelles	SYC	Probability of dying among children ages 5-9 years (per 1,000)	SH.DYN.0509																															2.1	2	2	1.9	1.9	1.9	1.9	1.8	1.8	1.8	1.7	1.7	1.7	1.6	1.6	1.6
Syrian Arab Republic	SYR	Probability of dying among children ages 5-9 years (per 1,000)	SH.DYN.0509																															5.9	5.7	5.5	5.3	5.1	4.9	4.6	4.4	4.1	3.8	3.5	3.2	2.9	2.7	2.5	2.4
Turks and Caicos Islands	TCA	Probability of dying among children ages 5-9 years (per 1,000)	SH.DYN.0509
Chad	TCD	Probability of dying among children ages 5-9 years (per 1,000)	SH.DYN.0509																															35.9	34.7	33.6	32.5	31.5	30.6	29.7	28.8	28	27.3	26.5	25.8	25	24.3	23.7	23
East Asia & Pacific (IDA & IBRD countries)	TEA	Probability of dying among children ages 5-9 years (per 1,000)	SH.DYN.0509																															6.11948	5.86887	5.45733	5.14669	4.83361	4.55287	4.31127	4.08651	3.92474	3.74785	3.66071	3.47663	3.34876	3.20678	3.66784	2.89729
Europe & Central Asia (IDA & IBRD countries)	TEC	Probability of dying among children ages 5-9 years (per 1,000)	SH.DYN.0509																															3.43904	3.40542	3.50438	3.39561	3.33504	3.28083	3.20367	3.06732	2.98457	3.18055	2.75399	2.67339	2.56187	2.49113	2.38757	2.25141
Togo	TGO	Probability of dying among children ages 5-9 years (per 1,000)	SH.DYN.0509																															24.9	24.1	23.3	22.5	21.8	21.1	20.3	19.6	19	18.3	17.6	16.9	16.3	15.6	15	14.3
Thailand	THA	Probability of dying among children ages 5-9 years (per 1,000)	SH.DYN.0509																															3.3	3.3	3.2	3.2	3.1	3.1	3.1	3	3	3.1	3.2	3.2	3.2	3.2	4	3
Tajikistan	TJK	Probability of dying among children ages 5-9 years (per 1,000)	SH.DYN.0509																															4.4	4.6	7.4	5.5	4.8	4.6	5.6	3.8	3.4	2.9	2.5	2.2	1.9	1.7	1.6	1.5
Turkmenistan	TKM	Probability of dying among children ages 5-9 years (per 1,000)	SH.DYN.0509																															4	4	4	3.9	3.9	3.8	3.7	3.6	3.5	3.4	3.3	3.2	3.1	3	3	2.9
Latin America & the Caribbean (IDA & IBRD countries)	TLA	Probability of dying among children ages 5-9 years (per 1,000)	SH.DYN.0509																															3.08756	2.95805	2.80177	2.70227	2.60397	2.48436	2.40398	2.29378	2.37679	2.36405	2.08053	2.05089	1.98805	1.93618	1.90853	1.84429
Timor-Leste	TLS	Probability of dying among children ages 5-9 years (per 1,000)	SH.DYN.0509																															16.7	16	15.4	14.7	14.1	13.5	13	12.4	11.9	11.3	10.8	10.3	9.8	9.3	8.8	8.4
Middle East & North Africa (IDA & IBRD countries)	TMN	Probability of dying among children ages 5-9 years (per 1,000)	SH.DYN.0509																															6.44387	5.75778	5.19454	4.92941	4.73131	4.52654	4.27381	4.14838	3.96353	3.77749	3.62071	3.4421	3.31881	4.16507	3.51557	3.52705
Tonga	TON	Probability of dying among children ages 5-9 years (per 1,000)	SH.DYN.0509																															1.7	1.7	1.8	1.9	2	2	2.1	2.2	2.3	2.4	2.5	2.5	2.6	2.6	2.6	2.6
South Asia (IDA & IBRD)	TSA	Probability of dying among children ages 5-9 years (per 1,000)	SH.DYN.0509																															13.4121	13.2841	12.441	11.9691	11.57	11.091	10.5701	10.0826	9.48475	8.9809	8.44904	8.01913	7.59168	7.238	7.05621	6.67637
Sub-Saharan Africa (IDA & IBRD countries)	TSS	Probability of dying among children ages 5-9 years (per 1,000)	SH.DYN.0509																															26.352	25.5517	24.8705	24.5123	24.1869	23.4624	22.3231	21.7116	21.0639	20.3841	19.6748	18.9591	18.2756	17.5964	16.9043	16.2341
Trinidad and Tobago	TTO	Probability of dying among children ages 5-9 years (per 1,000)	SH.DYN.0509																															2	2	1.9	1.9	1.8	1.8	1.8	1.7	1.7	1.7	1.7	1.6	1.6	1.6	1.5	1.5
Tunisia	TUN	Probability of dying among children ages 5-9 years (per 1,000)	SH.DYN.0509																															3.8	3.6	3.4	3.2	3.1	2.9	2.8	2.7	2.6	2.5	2.4	2.3	2.3	2.2	2.1	2.1
Turkey	TUR	Probability of dying among children ages 5-9 years (per 1,000)	SH.DYN.0509																															7.1	6.9	6.8	6.6	6.4	6.2	6.1	5.9	5.7	7	5.2	5	4.7	4.5	4.2	3.9
Tuvalu	TUV	Probability of dying among children ages 5-9 years (per 1,000)	SH.DYN.0509																															5.7	5.6	5.5	5.4	5.3	5.2	5	4.9	4.8	4.6	4.5	4.4	4.3	4.2	4.1	4
Tanzania	TZA	Probability of dying among children ages 5-9 years (per 1,000)	SH.DYN.0509																															19.5	19.1	18.7	18.2	17.7	17.2	16.6	15.9	15.3	14.6	13.9	13.3	12.7	12.1	11.6	11.1
Uganda	UGA	Probability of dying among children ages 5-9 years (per 1,000)	SH.DYN.0509																															19.9	19.4	18.9	18.5	18	17.5	17.1	16.6	16.2	15.7	15.3	14.8	14.4	13.9	13.5	13.1
Ukraine	UKR	Probability of dying among children ages 5-9 years (per 1,000)	SH.DYN.0509																															2.4	2.4	2.4	2.4	2.3	2.3	2.2	2.1	2.1	2	2	1.9	1.9	1.8	1.8	1.7
Upper middle income	UMC	Probability of dying among children ages 5-9 years (per 1,000)	SH.DYN.0509																															4.5	4.3	4.1	3.9	3.7	3.5	3.3	3.2	3.1	3	2.8	2.8	2.7	2.7	3	2.5
Uruguay	URY	Probability of dying among children ages 5-9 years (per 1,000)	SH.DYN.0509																															1.5	1.5	1.5	1.4	1.4	1.4	1.3	1.3	1.3	1.2	1.2	1.2	1.1	1.1	1.1	1.1
United States	USA	Probability of dying among children ages 5-9 years (per 1,000)	SH.DYN.0509																															1.1	1.1	1.1	1	1	1	1	0.9	0.9	0.9	0.8	0.8	0.8	0.8	0.7	0.7
Uzbekistan	UZB	Probability of dying among children ages 5-9 years (per 1,000)	SH.DYN.0509																															3.7	3.7	3.7	3.7	3.7	3.6	3.5	3.3	3.1	3	2.8	2.6	2.4	2.3	2.2	2.1
St. Vincent and the Grenadines	VCT	Probability of dying among children ages 5-9 years (per 1,000)	SH.DYN.0509																															2.3	2.2	2.2	2.2	2.2	2.1	2.1	2.1	2.1	2	2	2	2	1.9	1.9	1.9
Venezuela, RB	VEN	Probability of dying among children ages 5-9 years (per 1,000)	SH.DYN.0509																															2.1	2.1	2	2	1.9	1.9	1.9	1.8	1.8	5.6	1.8	1.8	1.8	1.8	1.8	1.8
British Virgin Islands	VGB	Probability of dying among children ages 5-9 years (per 1,000)	SH.DYN.0509
Virgin Islands (U.S.)	VIR	Probability of dying among children ages 5-9 years (per 1,000)	SH.DYN.0509
Vietnam	VNM	Probability of dying among children ages 5-9 years (per 1,000)	SH.DYN.0509																															8.2	7.7	7.1	6.7	6.2	5.8	5.4	5	4.7	4.3	4	3.7	3.4	3.2	2.9	2.7
Vanuatu	VUT	Probability of dying among children ages 5-9 years (per 1,000)	SH.DYN.0509																															3.9	3.8	3.6	3.5	3.4	3.4	3.3	5.4	3.2	3.2	3.2	3.2	3.2	3.2	3.2	3.2
World	WLD	Probability of dying among children ages 5-9 years (per 1,000)	SH.DYN.0509																															9.8	9.5	9.1	8.8	8.5	8.2	7.9	7.6	7.5	7.3	7	6.8	6.7	6.5	6.5	6.1
Samoa	WSM	Probability of dying among children ages 5-9 years (per 1,000)	SH.DYN.0509																															3.4	3.3	3.2	3.1	3	2.9	2.8	2.7	2.6	2.5	2.4	2.4	2.3	2.2	2.2	2.2
Kosovo	XKX	Probability of dying among children ages 5-9 years (per 1,000)	SH.DYN.0509
Yemen, Rep.	YEM	Probability of dying among children ages 5-9 years (per 1,000)	SH.DYN.0509																															11.9	12.4	10.9	10.4	10	9.5	9.1	8.7	8.3	7.9	7.6	7.2	6.9	6.5	6.2	5.9
South Africa	ZAF	Probability of dying among children ages 5-9 years (per 1,000)	SH.DYN.0509																															5.2	5.3	5.4	5.4	5.6	5.7	5.8	5.9	6.1	6.3	6.5	6.8	7.1	7.5	7.7	7.8
Zambia	ZMB	Probability of dying among children ages 5-9 years (per 1,000)	SH.DYN.0509																															17.8	17.8	17.7	17.6	17.4	17.2	16.9	16.6	16.2	15.9	15.4	14.9	14.4	13.9	13.3	12.7
Zimbabwe	ZWE	Probability of dying among children ages 5-9 years (per 1,000)	SH.DYN.0509																															8.4	8.4	8.3	8.4	8.4	8.4	8.5	8.5	8.6	8.7	8.8	8.8	8.9	9	9.1	9.1
[truncated: 15 more columns]

## Sheet: mort 10-14
Data Source	World Development Indicators
Last Updated Date	2021-07-30
Country Name	Country Code	Indicator Name	Indicator Code	1960	1961	1962	1963	1964	1965	1966	1967	1968	1969	1970	1971	1972	1973	1974	1975	1976	1977	1978	1979	1980	1981	1982	1983	1984	1985	1986	1987	1988	1989	1990	1991	1992	1993	1994	1995	1996	1997	1998	1999	2000	2001	2002	2003	2004	2005
Aruba	ABW	Probability of dying among adolescents ages 10-14 years (per 1,000)	SH.DYN.1014
Africa Eastern and Southern	AFE	Probability of dying among adolescents ages 10-14 years (per 1,000)	SH.DYN.1014																															11.5451	10.9032	10.6098	11.1852	11.6354	11.0524	10.0276	9.83778	9.65215	9.46149	9.23833	9.00386	8.80409	8.57174	8.34451	8.12808
Afghanistan	AFG	Probability of dying among adolescents ages 10-14 years (per 1,000)	SH.DYN.1014																															6.8	6.3	5.8	5.4	5.1	4.8	4.5	4.3	4.1	4	3.9	3.8	3.8	3.7	3.7	3.8
Africa Western and Central	AFW	Probability of dying among adolescents ages 10-14 years (per 1,000)	SH.DYN.1014																															11.9365	11.6991	11.5658	11.3788	11.2923	11.1287	11.0368	11.0913	10.8906	10.6954	10.4362	10.288	10.1925	10.0604	9.90332	9.74243
Angola	AGO	Probability of dying among adolescents ages 10-14 years (per 1,000)	SH.DYN.1014																															13.6	13.6	13.6	20.5	13.6	13.6	13.5	13.4	13.3	13.1	12.8	12.6	12.3	11.9	11.5	11.1
Albania	ALB	Probability of dying among adolescents ages 10-14 years (per 1,000)	SH.DYN.1014																															2.6	2.5	2.3	2.2	2.1	2	1.9	2.6	1.8	1.8	1.7	1.7	1.7	1.6	1.6	1.6
Andorra	AND	Probability of dying among adolescents ages 10-14 years (per 1,000)	SH.DYN.1014																															1.3	1.2	1.2	1.2	1.1	1.1	1	1	1	0.9	0.9	0.9	0.8	0.8	0.8	0.7
Arab World	ARB	Probability of dying among adolescents ages 10-14 years (per 1,000)	SH.DYN.1014																															4.61274	5.35425	4.19635	4.01752	3.92491	3.8396	3.6096	3.5551	3.46581	3.25903	3.16471	3.05628	2.96867	3.51107	3.34218	3.3393
United Arab Emirates	ARE	Probability of dying among adolescents ages 10-14 years (per 1,000)	SH.DYN.1014																															1.6	1.5	1.5	1.4	1.4	1.4	1.4	1.3	1.3	1.3	1.3	1.2	1.2	1.2	1.2	1.2
Argentina	ARG	Probability of dying among adolescents ages 10-14 years (per 1,000)	SH.DYN.1014																															1.8	1.8	1.7	1.7	1.7	1.6	1.6	1.6	1.5	1.5	1.5	1.5	1.5	1.5	1.5	1.5
Armenia	ARM	Probability of dying among adolescents ages 10-14 years (per 1,000)	SH.DYN.1014																															1.5	1.4	1.3	1.5	1.1	1.1	1	1	0.9	0.9	0.9	0.9	0.9	0.9	0.9	0.9
American Samoa	ASM	Probability of dying among adolescents ages 10-14 years (per 1,000)	SH.DYN.1014
Antigua and Barbuda	ATG	Probability of dying among adolescents ages 10-14 years (per 1,000)	SH.DYN.1014																															1.5	1.5	1.5	1.6	1.6	1.6	1.6	1.6	1.6	1.6	1.6	1.6	1.5	1.5	1.5	1.4
Australia	AUS	Probability of dying among adolescents ages 10-14 years (per 1,000)	SH.DYN.1014																															1	1	0.9	0.9	0.9	0.9	0.8	0.8	0.8	0.7	0.7	0.7	0.6	0.6	0.6	0.6
Austria	AUT	Probability of dying among adolescents ages 10-14 years (per 1,000)	SH.DYN.1014																															0.9	0.9	0.8	0.8	0.8	0.8	0.8	0.7	0.7	0.7	0.7	0.7	0.6	0.6	0.6	0.6
Azerbaijan	AZE	Probability of dying among adolescents ages 10-14 years (per 1,000)	SH.DYN.1014																															2.6	2.7	2.8	2.9	2.9	2.8	2.8	2.7	2.5	2.4	2.3	2.3	2.2	2.1	2.1	2
Burundi	BDI	Probability of dying among adolescents ages 10-14 years (per 1,000)	SH.DYN.1014																															19	20.2	21.2	46.6	27	25.9	23.1	23.2	23.2	22.9	22.3	21.3	19.9	18.3	16.5	14.8
Belgium	BEL	Probability of dying among adolescents ages 10-14 years (per 1,000)	SH.DYN.1014																															1.1	1	1	1	0.9	0.9	0.9	0.8	0.8	0.8	0.8	0.7	0.7	0.7	0.7	0.6
Benin	BEN	Probability of dying among adolescents ages 10-14 years (per 1,000)	SH.DYN.1014																															12.6	12.4	12.1	11.8	11.6	11.4	11.2	10.9	10.7	10.5	10.4	10.2	10	9.8	9.6	9.5
Burkina Faso	BFA	Probability of dying among adolescents ages 10-14 years (per 1,000)	SH.DYN.1014																															8.6	8.8	8.9	9	9.2	9.3	9.4	9.5	9.6	9.6	9.5	9.5	9.3	9.2	9	8.8
Bangladesh	BGD	Probability of dying among adolescents ages 10-14 years (per 1,000)	SH.DYN.1014																															8.1	11.3	7.6	7.5	7.4	7.3	7.1	6.5	5.6	4.8	4.2	3.8	3.7	3.9	4.2	4.5
Bulgaria	BGR	Probability of dying among adolescents ages 10-14 years (per 1,000)	SH.DYN.1014																															1.9	1.9	1.9	1.8	1.8	1.9	1.9	1.8	1.8	1.7	1.5	1.5	1.4	1.4	1.4	1.4
Bahrain	BHR	Probability of dying among adolescents ages 10-14 years (per 1,000)	SH.DYN.1014																															1.7	1.7	1.7	1.6	1.6	1.6	1.6	1.5	1.5	1.5	1.4	1.4	1.3	1.3	1.2	1.2
Bahamas, The	BHS	Probability of dying among adolescents ages 10-14 years (per 1,000)	SH.DYN.1014																															1.6	1.7	1.7	1.7	1.7	1.8	1.8	1.8	1.8	1.8	1.8	1.8	1.8	1.8	1.8	1.8
Bosnia and Herzegovina	BIH	Probability of dying among adolescents ages 10-14 years (per 1,000)	SH.DYN.1014																															1.3	1.2	7.8	9.2	5.6	6.7	1	0.9	0.9	0.9	0.9	0.8	0.8	0.8	0.8	0.8
Belarus	BLR	Probability of dying among adolescents ages 10-14 years (per 1,000)	SH.DYN.1014																															1.9	1.9	1.8	1.8	1.7	1.7	1.6	1.6	1.5	1.5	1.4	1.4	1.3	1.3	1.3	1.2
Belize	BLZ	Probability of dying among adolescents ages 10-14 years (per 1,000)	SH.DYN.1014																															2.4	2.4	2.4	2.4	2.4	2.4	2.4	2.4	2.4	2.4	2.4	2.3	2.3	2.2	2.2	2.2
Bermuda	BMU	Probability of dying among adolescents ages 10-14 years (per 1,000)	SH.DYN.1014
Bolivia	BOL	Probability of dying among adolescents ages 10-14 years (per 1,000)	SH.DYN.1014																															4.5	4.4	4.2	4.1	3.9	3.8	3.7	3.6	3.5	3.4	3.3	3.2	3.1	3	2.9	2.8
Brazil	BRA	Probability of dying among adolescents ages 10-14 years (per 1,000)	SH.DYN.1014																															2.2	2.1	2.1	2	2	2	2	1.9	1.9	1.8	1.8	1.8	1.8	1.7	1.7	1.7
Barbados	BRB	Probability of dying among adolescents ages 10-14 years (per 1,000)	SH.DYN.1014																															1.6	1.6	1.6	1.5	1.5	1.5	1.5	1.5	1.5	1.5	1.5	1.5	1.5	1.5	1.5	1.5
Brunei Darussalam	BRN	Probability of dying among adolescents ages 10-14 years (per 1,000)	SH.DYN.1014																															2.4	2.3	2.3	2.2	2.1	2	1.9	1.9	1.8	1.7	1.7	1.6	1.6	1.6	1.5	1.5
Bhutan	BTN	Probability of dying among adolescents ages 10-14 years (per 1,000)	SH.DYN.1014																															2.9	3	3.1	3.2	3.2	3.4	3.5	3.6	3.7	3.8	3.9	4	4.1	4.2	4.3	4.5
Botswana	BWA	Probability of dying among adolescents ages 10-14 years (per 1,000)	SH.DYN.1014																															6.6	6.3	6.1	5.8	5.6	5.4	5.2	4.9	4.7	4.6	4.4	4.2	4.1	3.9	3.7	3.6
Central African Republic	CAF	Probability of dying among adolescents ages 10-14 years (per 1,000)	SH.DYN.1014																															10.6	10.3	10	9.7	9.5	9.2	9	8.7	8.5	8.3	8.1	7.9	7.7	7.5	7.4	7.2
Canada	CAN	Probability of dying among adolescents ages 10-14 years (per 1,000)	SH.DYN.1014																															1.1	1.1	1	1	1	0.9	0.9	0.9	0.9	0.8	0.8	0.8	0.7	0.7	0.7	0.7
Central Europe and the Baltics	CEB	Probability of dying among adolescents ages 10-14 years (per 1,000)	SH.DYN.1014																															1.63349	1.64269	1.5895	1.50299	1.45586	1.47626	1.39778	1.42408	1.47011	1.50379	1.51194	1.45147	1.32041	1.18058	1.08367	1.02345
Switzerland	CHE	Probability of dying among adolescents ages 10-14 years (per 1,000)	SH.DYN.1014																															1	1	0.9	0.9	0.9	0.8	0.8	0.8	0.8	0.7	0.7	0.7	0.6	0.6	0.6	0.6
Channel Islands	CHI	Probability of dying among adolescents ages 10-14 years (per 1,000)	SH.DYN.1014
Chile	CHL	Probability of dying among adolescents ages 10-14 years (per 1,000)	SH.DYN.1014																															1.6	1.5	1.5	1.4	1.4	1.3	1.3	1.3	1.2	1.2	1.1	1.1	1.1	1.1	1	1
China	CHN	Probability of dying among adolescents ages 10-14 years (per 1,000)	SH.DYN.1014																															2.7	2.6	2.5	2.4	2.3	2.2	2.1	2	2	1.9	1.8	1.7	1.7	1.6	1.5	1.5
Cote d'Ivoire	CIV	Probability of dying among adolescents ages 10-14 years (per 1,000)	SH.DYN.1014																															10.7	10.6	10.6	10.6	10.5	10.5	10.4	10.4	10.3	10.3	10.3	10.2	10.2	10.2	10.2	10.2
Cameroon	CMR	Probability of dying among adolescents ages 10-14 years (per 1,000)	SH.DYN.1014																															10.3	10.3	10.3	10.2	10.2	10.2	10.2	10.1	10.1	10	10	10	9.9	9.8	9.8	9.7
Congo, Dem. Rep.	COD	Probability of dying among adolescents ages 10-14 years (per 1,000)	SH.DYN.1014																															11.5	11.4	11.4	11.3	11.3	11.2	11.2	11.2	11.1	11.1	11	11	11	10.9	10.9	10.8
Congo, Rep.	COG	Probability of dying among adolescents ages 10-14 years (per 1,000)	SH.DYN.1014																															8.3	8.1	7.9	7.7	7.5	7.4	7.2	31.3	14.9	6.7	6.5	6.4	6.2	6	5.8	5.6
Colombia	COL	Probability of dying among adolescents ages 10-14 years (per 1,000)	SH.DYN.1014																															2.6	2.5	2.4	2.3	2.2	2.1	2.1	2	2	2	1.9	1.9	1.8	1.8	1.8	1.7
Comoros	COM	Probability of dying among adolescents ages 10-14 years (per 1,000)	SH.DYN.1014																															4.7	4.5	4.4	4.3	4.2	4.1	4.1	4	3.9	3.8	3.8	3.7	3.7	3.6	3.5	3.5
Cabo Verde	CPV	Probability of dying among adolescents ages 10-14 years (per 1,000)	SH.DYN.1014																															2.6	2.6	2.5	2.5	2.5	2.4	2.4	2.4	2.3	2.3	2.2	2.2	2.1	2	2	1.9
Costa Rica	CRI	Probability of dying among adolescents ages 10-14 years (per 1,000)	SH.DYN.1014																															1.5	1.5	1.5	1.5	1.4	1.4	1.4	1.4	1.4	1.3	1.3	1.3	1.3	1.3	1.2	1.2
Caribbean small states	CSS	Probability of dying among adolescents ages 10-14 years (per 1,000)	SH.DYN.1014																															2.22956	2.21094	2.12807	2.11365	2.10661	2.06398	2.0627	2.01109	2.00109	2.01455	1.97363	1.97075	1.96732	1.96649	1.91048	1.92908
Cuba	CUB	Probability of dying among adolescents ages 10-14 years (per 1,000)	SH.DYN.1014																															2.1	2	2	1.9	1.9	1.8	1.7	1.7	1.6	1.5	1.5	1.4	1.3	1.3	1.2	1.2
Curacao	CUW	Probability of dying among adolescents ages 10-14 years (per 1,000)	SH.DYN.1014
Cayman Islands	CYM	Probability of dying among adolescents ages 10-14 years (per 1,000)	SH.DYN.1014
Cyprus	CYP	Probability of dying among adolescents ages 10-14 years (per 1,000)	SH.DYN.1014																															0.7	0.7	0.7	0.7	0.8	0.8	0.8	0.8	0.8	0.8	0.8	0.8	0.8	0.8	0.8	0.8
Czech Republic	CZE	Probability of dying among adolescents ages 10-14 years (per 1,000)	SH.DYN.1014																															1.1	1.1	1.1	1.1	1.1	1	1	1	1	0.9	0.9	0.9	0.8	0.8	0.8	0.7
Germany	DEU	Probability of dying among adolescents ages 10-14 years (per 1,000)	SH.DYN.1014																															0.9	0.9	0.9	0.8	0.8	0.8	0.7	0.7	0.7	0.7	0.7	0.6	0.6	0.6	0.6	0.6
Djibouti	DJI	Probability of dying among adolescents ages 10-14 years (per 1,000)	SH.DYN.1014																															8.7	8.6	8.5	8.4	8.3	8.3	8.2	8.1	8	7.9	7.8	7.6	7.5	7.4	7.2	7.1
Dominica	DMA	Probability of dying among adolescents ages 10-14 years (per 1,000)	SH.DYN.1014																															2.2	2.1	2.1	2.1	2	2	2	2	1.9	1.9	1.9	1.9	1.9	1.9	1.9	1.9
Denmark	DNK	Probability of dying among adolescents ages 10-14 years (per 1,000)	SH.DYN.1014																															1	1	0.9	0.9	0.9	0.9	0.8	0.8	0.8	0.7	0.7	0.7	0.7	0.6	0.6	0.6
Dominican Republic	DOM	Probability of dying among adolescents ages 10-14 years (per 1,000)	SH.DYN.1014																															2.9	2.8	2.7	2.6	2.5	2.5	2.4	2.3	2.3	2.2	2.2	2.1	2.1	2.1	2.2	2
Algeria	DZA	Probability of dying among adolescents ages 10-14 years (per 1,000)	SH.DYN.1014																															3.8	3.7	3.6	3.5	3.9	4	3.2	3.7	3.7	2.9	2.8	2.7	2.6	2.9	2.4	2.3
East Asia & Pacific (excluding high income)	EAP	Probability of dying among adolescents ages 10-14 years (per 1,000)	SH.DYN.1014																															3.3011	3.23438	3.13144	3.03803	2.92652	2.82997	2.71988	2.58695	2.53981	2.42515	2.31198	2.21234	2.20361	2.13093	2.55873	2.0614
Early-demographic dividend	EAR	Probability of dying among adolescents ages 10-14 years (per 1,000)	SH.DYN.1014																															6.22246	6.14126	5.83738	5.73423	5.83976	5.67103	5.38489	5.23901	5.12062	4.96819	4.76255	4.59664	4.50584	4.41684	4.52512	4.19339
East Asia & Pacific	EAS	Probability of dying among adolescents ages 10-14 years (per 1,000)	SH.DYN.1014																															3.1	3	2.9	2.8	2.8	2.7	2.6	2.5	2.4	2.3	2.2	2.1	2.1	2	2.4	1.9
Europe & Central Asia (excluding high income)	ECA	Probability of dying among adolescents ages 10-14 years (per 1,000)	SH.DYN.1014																															2.30799	2.3417	2.5383	2.49354	2.42314	2.37818	2.38242	2.2829	2.26039	2.52964	2.23254	2.19522	2.14952	2.06397	1.98106	1.92149
[truncated: 207 more rows]
[truncated: 15 more columns]

## Sheet: mort 15-19
Data Source	World Development Indicators
Last Updated Date	2021-07-30
[truncated: 267 more rows]
[truncated: 15 more columns]

## Sheet: mort 20-24
Data Source	World Development Indicators
Last Updated Date	2021-07-30
[truncated: 267 more rows]
[truncated: 15 more columns]

[truncated: 2 more sheets: mort adult f, mort adult m]
